# Supplementary material for: Pharmacological Bypass of Cockayne Syndrome B Function in Neuronal Differentiation
Source: Cell Rep. 2016 Mar 10;14(11):2554–61. doi: 10.1016/j.celrep.2016.02.051 (PMC4806223; doi:10.1016/j.celrep.2016.02.051)
Supplement: Table S1. Up- and Down-Regulated Genes in CSB-KD SH-SY5Y Cells Ectopically Expressing SYT9, Related to Figure 2 [file mmc2.xlsx]

## Sheet: Upregulated genes D3
Table S1, relating to Figure 2. Upregulated genes in CSBkd SH-SY5Y cells ectopically expressing SYT9
ProbeID	AccessID	Symbol	Name	av.V_D3	av.SYT9_D3	logFC	FC	P.Value	adj.P.Val
BC029605P00697	BC029605	SYT9	synaptotagmin IX	11.6532	14.2762	-2.623	-6.16031	1.07777e-10	4.32226e-06
NM_031456P02195	NM_031456	FBXW10	F-box and WD-40 domain protein 10	7.62739	10.0605	-2.43316	-5.40076	0.000530784	0.0199948
NM_001255P00637	NM_001255	CDC20	CDC20 cell division cycle 20 homolog (S. cerevisiae)	9.67841	12.004	-2.32556	-5.0126	1.08081e-08	3.78543e-05
NM_001255P01364	NM_001255	CDC20	CDC20 cell division cycle 20 homolog (S. cerevisiae)	8.98247	11.2612	-2.27868	-4.85233	1.45931e-09	1.27777e-05
BC007606P00436	BC007606	N/A	Homo sapiens cDNA clone IMAGE:3351130, complete cds.	9.51582	11.7751	-2.25927	-4.78749	1.30632e-08	4.06724e-05
XM_085634P02823	XM_085634	LOC146909	hypothetical protein LOC146909	8.90241	11.1454	-2.24301	-4.73385	7.44168e-09	3.2e-05
BC015056P00981	BC015056	ACAD10	acyl-Coenzyme A dehydrogenase family, member 10	8.51313	10.7529	-2.23972	-4.72307	0.00047402	0.0186855
NM_014331P08756	NM_014331	SLC7A11	solute carrier family 7, (cationic amino acid transporter, y+ system) member 11	8.37485	10.5422	-2.1673	-4.49183	1.96672e-07	0.000170682
NM_181800P00379	NM_181800	UBE2C	ubiquitin-conjugating enzyme E2C	9.31646	11.4663	-2.14985	-4.43782	1.1123e-10	4.32226e-06
BX640637P02835	BX640637	SUHW4	suppressor of hairy wing homolog 4 (Drosophila)	8.02375	10.1524	-2.12869	-4.37321	0.00161598	0.0390331
NM_003337P02113	NM_003337	UBE2B	ubiquitin-conjugating enzyme E2B (RAD6 homolog)	7.7288	9.83152	-2.10272	-4.29518	0.000292354	0.0140651
NM_016359P01552	NM_016359	NUSAP1	nucleolar and spindle associated protein 1	8.39798	10.4769	-2.07893	-4.22495	2.27856e-07	0.000180585
XM_929923P03046	XM_929923	LOC146909	hypothetical protein LOC146909	9.41909	11.4811	-2.06201	-4.17566	1.50369e-05	0.00234068
NM_001085P00801	NM_001085	SERPINA3	serpin peptidase inhibitor, clade A (alpha-1 antiproteinase, antitrypsin), member 3	9.07191	11.1048	-2.03287	-4.09219	1.04289e-05	0.00187769
BC101727P01588	BC101727	MCM10	MCM10 minichromosome maintenance deficient 10 (S. cerevisiae)	8.284	10.3155	-2.03146	-4.08819	8.27856e-10	9.37337e-06
BC009108P01806	BC009108	MCM10	MCM10 minichromosome maintenance deficient 10 (S. cerevisiae)	8.72021	10.7173	-1.99705	-3.99183	2.0063e-08	5.3033e-05
NM_005733P01472	NM_005733	KIF20A	kinesin family member 20A	8.99916	10.9945	-1.99537	-3.98717	2.52637e-09	1.67102e-05
NM_002417P11272	NM_002417	MKI67	antigen identified by monoclonal antibody Ki-67	8.1745	10.1595	-1.98502	-3.95869	1.13668e-07	0.000128943
NM_014331P08802	NM_014331	SLC7A11	solute carrier family 7, (cationic amino acid transporter, y+ system) member 11	8.45723	10.4391	-1.98186	-3.95002	2.13569e-07	0.000178096
NM_001012270P01160	NM_001012270	BIRC5	baculoviral IAP repeat-containing 5 (survivin)	9.0911	11.0701	-1.97898	-3.94215	1.54261e-10	4.32226e-06
BC012999P02619	BC012999	KIF20A	kinesin family member 20A	8.41919	10.398	-1.97881	-3.94168	7.04488e-07	0.000353616
BC007656P00269	BC007656	UBE2C	ubiquitin-conjugating enzyme E2C	9.46856	11.4413	-1.97269	-3.925	1.3272e-10	4.32226e-06
AY026505P01231	AY026505	KIF2C	kinesin family member 2C	8.50287	10.4735	-1.97059	-3.91929	0.00016946	0.0101807
NM_016426P03591	NM_016426	GTSE1	G-2 and S-phase expressed 1	8.45877	10.4191	-1.96032	-3.89148	0.00011038	0.0077131
NM_181801P00467	NM_181801	UBE2C	ubiquitin-conjugating enzyme E2C	9.40766	11.3637	-1.956	-3.87985	4.37689e-11	4.32226e-06
NM_014331P08845	NM_014331	SLC7A11	solute carrier family 7, (cationic amino acid transporter, y+ system) member 11	8.64298	10.594	-1.95105	-3.86657	2.13542e-07	0.000178096
NM_177965P01936	NM_177965	C8orf37	chromosome 8 open reading frame 37	8.36461	10.3013	-1.93668	-3.82823	0.00134084	0.0348316
AK000490P01819	AK000490	DEPDC1	DEP domain containing 1	7.88463	9.82121	-1.93659	-3.82799	2.42527e-06	0.000760113
NM_005733P02612	NM_005733	KIF20A	kinesin family member 20A	8.70018	10.6343	-1.93411	-3.82143	9.67599e-06	0.00179109
BC075828P02104	BC075828	GTSE1	G-2 and S-phase expressed 1	8.1271	10.0502	-1.92309	-3.79235	2.238e-08	5.30733e-05
BC012999P01477	BC012999	KIF20A	kinesin family member 20A	9.54056	11.4625	-1.92198	-3.78943	4.12766e-10	7.22836e-06
NM_181802P00870	NM_181802	UBE2C	ubiquitin-conjugating enzyme E2C	9.27387	11.1947	-1.92086	-3.78648	4.72137e-10	7.34939e-06
AK000490P01877	AK000490	DEPDC1	DEP domain containing 1	7.87213	9.77807	-1.90594	-3.74753	7.39008e-08	9.76718e-05
NM_006479P00980	NM_006479	RAD51AP1	RAD51 associated protein 1	7.98434	9.88777	-1.90342	-3.741	9.12932e-07	0.000403427
AY026505P01364	AY026505	KIF2C	kinesin family member 2C	8.60344	10.5057	-1.90227	-3.73802	3.15649e-10	6.31732e-06
BC013300P00906	BC013300	AURKB	aurora kinase B	9.28316	11.165	-1.88189	-3.68559	1.20803e-08	4.02953e-05
NM_019013P01090	NM_019013	FAM64A	family with sequence similarity 64, member A	8.52762	10.409	-1.88136	-3.68422	1.60829e-08	4.69406e-05
NM_024019P01127	NM_024019	NEUROG2	neurogenin 2	9.41893	11.2946	-1.87572	-3.66985	9.79964e-05	0.0071654
BC032858P01558	BC032858	TTK	TTK protein kinase	7.56164	9.42022	-1.85858	-3.6265	1.56696e-05	0.00239394
NM_017779P02445	NM_017779	DEPDC1	DEP domain containing 1	7.92256	9.78078	-1.85822	-3.62561	4.36304e-05	0.00442289
NM_018304P00833	NM_018304	PRR11	proline rich 11	9.26194	11.1031	-1.84111	-3.58287	1.3145e-06	0.00051297
NM_001867P00023	NM_001867	COX7C	cytochrome c oxidase subunit VIIc	10.2971	12.1373	-1.84019	-3.58057	1.93979e-09	1.4303e-05
NM_181801P00325	NM_181801	UBE2C	ubiquitin-conjugating enzyme E2C	9.202	11.041	-1.83899	-3.57759	1.30643e-08	4.06724e-05
BC005004P01132	BC005004	FAM64A	family with sequence similarity 64, member A	8.61213	10.4487	-1.83655	-3.57156	3.40495e-08	6.42111e-05
NM_005733P02321	NM_005733	KIF20A	kinesin family member 20A	8.34222	10.1787	-1.83648	-3.57137	2.79701e-07	0.000205157
NM_001012633P00556	NM_001012633	IL32	interleukin 32	9.82057	11.6559	-1.83528	-3.56841	1.58267e-05	0.00239927
NM_001012631P00795	NM_001012631	IL32	interleukin 32	10.0143	11.8477	-1.83334	-3.5636	1.13386e-05	0.00197084
BC007606P00416	BC007606	N/A	Homo sapiens cDNA clone IMAGE:3351130, complete cds.	10.2026	12.0269	-1.82433	-3.54144	7.88961e-09	3.2e-05
NM_005480P01787	NM_005480	TROAP	trophinin associated protein (tastin)	8.50958	10.3333	-1.82369	-3.53986	2.09277e-07	0.00017769
AF011794P01513	AF011794	CCPG1	cell cycle progression 1	8.73314	10.5537	-1.82058	-3.53223	0.000179827	0.0105264
NM_005719P00087	NM_005719	ARPC3	actin related protein 2/3 complex, subunit 3, 21kDa	10.3494	12.1652	-1.81584	-3.52066	9.93774e-08	0.000117986
BC006325P01956	BC006325	GTSE1	G-2 and S-phase expressed 1	8.97328	10.7871	-1.81384	-3.51576	2.63261e-08	5.57436e-05
NM_002466P01231	NM_002466	MYBL2	v-myb myeloblastosis viral oncogene homolog (avian)-like 2	9.27209	11.0849	-1.81282	-3.51328	5.67917e-07	0.000322686
BC007656P00301	BC007656	UBE2C	ubiquitin-conjugating enzyme E2C	10.139	11.9467	-1.8077	-3.50083	7.57979e-10	9.37337e-06
NM_018518P03243	NM_018518	MCM10	MCM10 minichromosome maintenance deficient 10 (S. cerevisiae)	7.32502	9.13188	-1.80687	-3.49881	8.57102e-08	0.000109161
NM_004217P00878	NM_004217	AURKB	aurora kinase B	9.54245	11.3348	-1.79232	-3.46373	1.80113e-08	5.04663e-05
BC006325P01910	BC006325	GTSE1	G-2 and S-phase expressed 1	9.12177	10.9136	-1.79188	-3.46266	3.41613e-09	1.99411e-05
NM_016426P03601	NM_016426	GTSE1	G-2 and S-phase expressed 1	8.24128	10.0304	-1.78915	-3.45611	1.07547e-08	3.78543e-05
NM_006845P01719	NM_006845	KIF2C	kinesin family member 2C	8.53067	10.3194	-1.78871	-3.45506	1.91071e-08	5.24869e-05
NM_181800P00222	NM_181800	UBE2C	ubiquitin-conjugating enzyme E2C	10.2269	12.0071	-1.78024	-3.43483	2.17561e-08	5.30733e-05
AB051853P02141	AB051853	ARHGAP9	Rho GTPase activating protein 9	7.74258	9.52162	-1.77904	-3.43198	9.8615e-06	0.00181069
BC101727P02560	BC101727	MCM10	MCM10 minichromosome maintenance deficient 10 (S. cerevisiae)	9.05592	10.8269	-1.77099	-3.41289	5.60689e-09	2.90927e-05
NM_002466P01699	NM_002466	MYBL2	v-myb myeloblastosis viral oncogene homolog (avian)-like 2	9.99512	11.7624	-1.76724	-3.40402	2.3099e-06	0.000733804
NM_018518P03265	NM_018518	MCM10	MCM10 minichromosome maintenance deficient 10 (S. cerevisiae)	7.29171	9.05456	-1.76285	-3.39367	9.42534e-07	0.000411356
BC108904P02386	BC108904	HMMR	hyaluronan-mediated motility receptor (RHAMM)	8.32441	10.0848	-1.76034	-3.38777	2.93101e-06	0.000848394
BC025232P01392	BC025232	CDC6	CDC6 cell division cycle 6 homolog (S. cerevisiae)	9.16009	10.9201	-1.75999	-3.38696	9.49712e-09	3.50134e-05
BC053676P04325	BC053676	E2F2	E2F transcription factor 2	9.2568	11.0109	-1.7541	-3.37317	1.35732e-06	0.000520936
BC008718P01167	BC008718	BIRC5	baculoviral IAP repeat-containing 5 (survivin)	9.95131	11.7021	-1.7508	-3.36546	2.74548e-08	5.57436e-05
BC075828P02033	BC075828	GTSE1	G-2 and S-phase expressed 1	9.36481	11.1105	-1.74574	-3.35366	8.69788e-10	9.37337e-06
BC033540P01958	BC033540	DTL	denticleless homolog (Drosophila)	8.68919	10.4343	-1.74513	-3.35225	7.65868e-08	0.000100276
NM_001165P03771	NM_001165	BIRC3	baculoviral IAP repeat-containing 3	8.25484	9.99909	-1.74425	-3.35021	9.34344e-09	3.50134e-05
NM_178229P05644	NM_178229	IQGAP3	IQ motif containing GTPase activating protein 3	8.1044	9.83919	-1.73479	-3.32832	2.86475e-07	0.000207331
NM_033379P00372	NM_033379	CDC2	cell division cycle 2, G1 to S and G2 to M	8.50312	10.2378	-1.73467	-3.32804	1.14229e-07	0.000128943
BC006325P02034	BC006325	GTSE1	G-2 and S-phase expressed 1	9.14945	10.8819	-1.73243	-3.32287	1.69025e-09	1.39293e-05
BC001886P01351	BC001886	RRM2	ribonucleotide reductase M2 polypeptide	8.5747	10.3026	-1.72793	-3.31252	1.27518e-07	0.000134321
AF011794P01516	AF011794	CCPG1	cell cycle progression 1	8.42623	10.1532	-1.72692	-3.3102	0.00124794	0.0333572
NM_002417P11289	NM_002417	MKI67	antigen identified by monoclonal antibody Ki-67	8.43889	10.1652	-1.72635	-3.3089	0.000530313	0.0199824
BC008718P00777	BC008718	BIRC5	baculoviral IAP repeat-containing 5 (survivin)	9.32185	11.0458	-1.72395	-3.30338	2.71983e-08	5.57436e-05
NM_005480P01686	NM_005480	TROAP	trophinin associated protein (tastin)	8.38479	10.1086	-1.72383	-3.30311	1.69381e-07	0.000159208
NM_181800P00251	NM_181800	UBE2C	ubiquitin-conjugating enzyme E2C	10.1871	11.9064	-1.71937	-3.29292	2.24127e-08	5.30733e-05
BC001283P00732	BC001283	NFIB	nuclear factor I/B	10.3504	12.0696	-1.71927	-3.2927	1.18533e-08	4.02953e-05
NM_052966P06543	NM_052966	C1orf24	chromosome 1 open reading frame 24	7.69879	9.41561	-1.71682	-3.2871	0.00167112	0.0396831
NM_014750P01573	NM_014750	DLG7	discs, large homolog 7 (Drosophila)	8.28208	9.9984	-1.71632	-3.28598	1.72808e-05	0.00252058
NM_003234P04878	NM_003234	TFRC	transferrin receptor (p90, CD71)	8.92201	10.6346	-1.71263	-3.27757	3.76672e-07	0.000244306
BC005004P00764	BC005004	FAM64A	family with sequence similarity 64, member A	8.41868	10.1266	-1.70788	-3.26681	1.10826e-07	0.000127265
BC016292P00166	BC016292	UBE2C	ubiquitin-conjugating enzyme E2C	9.40528	11.1122	-1.70694	-3.26469	3.92276e-07	0.000251711
NM_014750P01516	NM_014750	DLG7	discs, large homolog 7 (Drosophila)	8.18295	9.88949	-1.70655	-3.26379	3.04118e-05	0.00354104
NM_002417P11259	NM_002417	MKI67	antigen identified by monoclonal antibody Ki-67	8.19374	9.89634	-1.7026	-3.25487	3.04823e-06	0.000869746
BC033297P01385	BC033297	DTL	denticleless homolog (Drosophila)	8.98854	10.6847	-1.69614	-3.24032	1.13799e-06	0.000470287
NM_013277P02005	NM_013277	RACGAP1	Rac GTPase activating protein 1	9.69334	11.3885	-1.69516	-3.23814	2.46431e-06	0.000768909
BC013966P00725	BC013966	FAM64A	family with sequence similarity 64, member A	8.63947	10.3343	-1.69478	-3.23727	5.62259e-06	0.00125032
BC016292P00275	BC016292	UBE2C	ubiquitin-conjugating enzyme E2C	9.99738	11.6922	-1.69478	-3.23727	6.31101e-09	3.07869e-05
NM_017779P02485	NM_017779	DEPDC1	DEP domain containing 1	8.44489	10.139	-1.69407	-3.23569	3.08868e-06	0.000872404
NM_003258P00584	NM_003258	TK1	thymidine kinase 1, soluble	8.06398	9.75766	-1.69367	-3.23479	6.7853e-07	0.000344418
NM_006845P01993	NM_006845	KIF2C	kinesin family member 2C	8.71064	10.4022	-1.69151	-3.22994	6.9907e-09	3.2e-05
NM_003258P00715	NM_003258	TK1	thymidine kinase 1, soluble	8.49465	10.1856	-1.69096	-3.22872	5.85403e-07	0.000324539
BC007986P00181	BC007986	TK1	thymidine kinase 1, soluble	8.0957	9.78534	-1.68964	-3.22576	7.08654e-06	0.00147081
NM_152515P01938	NM_152515	CKAP2L	cytoskeleton associated protein 2-like	8.05072	9.73947	-1.68874	-3.22375	4.57611e-09	2.46575e-05
BC033297P01916	BC033297	DTL	denticleless homolog (Drosophila)	8.82578	10.513	-1.6872	-3.22031	1.33457e-06	0.000516358
NM_014750P01545	NM_014750	DLG7	discs, large homolog 7 (Drosophila)	8.33344	10.0181	-1.68461	-3.21453	8.91632e-06	0.0016972
NM_007019P00315	NM_007019	UBE2C	ubiquitin-conjugating enzyme E2C	10.1539	11.8299	-1.676	-3.19541	7.44188e-09	3.2e-05
NM_014908P01299	NM_014908	TMEM15	transmembrane protein 15	10.6073	12.2822	-1.67493	-3.19303	3.00203e-10	6.31732e-06
NM_019013P01150	NM_019013	FAM64A	family with sequence similarity 64, member A	8.94969	10.6219	-1.67226	-3.18713	1.99062e-08	5.3033e-05
BC001651P01180	BC001651	CDCA8	cell division cycle associated 8	9.82821	11.4985	-1.6703	-3.1828	2.00923e-07	0.000171637
NM_018518P03241	NM_018518	MCM10	MCM10 minichromosome maintenance deficient 10 (S. cerevisiae)	7.69899	9.36671	-1.66772	-3.17712	2.32196e-06	0.000735965
NM_018492P00473	NM_018492	PBK	PDZ binding kinase	8.02712	9.6916	-1.66448	-3.17	4.20134e-07	0.000257526
BC024211P01699	BC024211	BRRN1	barren homolog 1 (Drosophila)	8.7132	10.3731	-1.65995	-3.16006	4.71015e-06	0.0011252
BC016292P00264	BC016292	UBE2C	ubiquitin-conjugating enzyme E2C	10.3437	12.0034	-1.65971	-3.15954	2.19686e-08	5.30733e-05
AY971957P03370	AY971957	ASPM	asp (abnormal spindle)-like, microcephaly associated (Drosophila)	8.30846	9.96585	-1.65739	-3.15444	2.28475e-07	0.000180585
NM_001067P04246	NM_001067	TOP2A	topoisomerase (DNA) II alpha 170kDa	9.94411	11.5989	-1.6548	-3.14879	1.40452e-07	0.000143626
XM_926343P00349	XM_926343	LOC402217	similar to Temporarily Assigned Gene name family member (tag-151)	8.99812	10.6528	-1.65469	-3.14855	0.000666535	0.0229625
NM_016333P08496	NM_016333	SRRM2	serine/arginine repetitive matrix 2	10.8115	12.4653	-1.65372	-3.14645	5.86086e-07	0.000324539
NM_001867P00047	NM_001867	COX7C	cytochrome c oxidase subunit VIIc	10.2062	11.8573	-1.6511	-3.14074	1.7777e-07	0.000162279
BC013966P00788	BC013966	FAM64A	family with sequence similarity 64, member A	8.75997	10.4	-1.64001	-3.11669	1.76853e-07	0.000162279
BC113116P03862	BC113116	CLSPN	claspin homolog (Xenopus laevis)	8.67955	10.3196	-1.64	-3.11666	5.88366e-06	0.00128157
BC008669P00496	BC008669	PRR11	proline rich 11	9.37009	11.0087	-1.6386	-3.11364	0.000272842	0.0134829
NM_181799P00179	NM_181799	UBE2C	ubiquitin-conjugating enzyme E2C	9.46729	11.1019	-1.63462	-3.10506	3.82515e-09	2.14355e-05
BC052264P01254	BC052264	CDK6	cyclin-dependent kinase 6	10.0399	11.6739	-1.63402	-3.10376	2.05399e-06	0.000679819
NM_004091P04739	NM_004091	E2F2	E2F transcription factor 2	9.4425	11.0633	-1.62076	-3.07537	1.01011e-07	0.000118918
BC034607P02422	BC034607	ASPM	asp (abnormal spindle)-like, microcephaly associated (Drosophila)	8.08806	9.70712	-1.61906	-3.07175	3.47402e-07	0.00023176
XM_085634P02627	XM_085634	LOC146909	hypothetical protein LOC146909	9.37189	10.9887	-1.6168	-3.06694	8.8484e-06	0.00169004
NM_019594P03992	NM_019594	LRRC8A	leucine rich repeat containing 8 family, member A	8.51797	10.1316	-1.61366	-3.06028	1.58946e-06	0.000582924
NM_003872P05912	NM_003872	NRP2	neuropilin 2	7.58725	9.19026	-1.603	-3.03775	0.000252594	0.0128865
NM_003486P03656	NM_003486	SLC7A5	solute carrier family 7 (cationic amino acid transporter, y+ system), member 5	10.2468	11.8479	-1.60109	-3.03372	6.26068e-06	0.001335
CR933688P03157	CR933688	N/A	Homo sapiens mRNA	9.02564	10.6266	-1.60099	-3.03351	1.16657e-05	0.00200776
NM_000527P03713	NM_000527	LDLR	low density lipoprotein receptor (familial hypercholesterolemia)	9.87878	11.4789	-1.60009	-3.03163	3.75532e-05	0.00406258
BC002703P00366	BC002703	CENPA	centromere protein A, 17kDa	8.25792	9.85703	-1.59911	-3.02956	1.2922e-05	0.00215258
NM_024019P01747	NM_024019	NEUROG2	neurogenin 2	9.68926	11.288	-1.59878	-3.02886	0.000790193	0.0255002
AF248041P04697	AF248041	CASC5	cancer susceptibility candidate 5	7.49133	9.08654	-1.59521	-3.02139	2.12027e-07	0.000178096
NM_199413P01630	NM_199413	PRC1	protein regulator of cytokinesis 1	8.26102	9.85316	-1.59214	-3.01497	4.88973e-06	0.00114832
NM_016359P01087	NM_016359	NUSAP1	nucleolar and spindle associated protein 1	9.01197	10.6038	-1.59185	-3.01435	3.5957e-07	0.000237615
BC051322P02961	BC051322	LRRC8A	leucine rich repeat containing 8 family, member A	9.31285	10.9039	-1.59105	-3.01269	7.55949e-07	0.000364635
NM_016343P09300	NM_016343	CENPF	centromere protein F, 350/400ka (mitosin)	10.1843	11.7749	-1.59054	-3.01161	2.53927e-07	0.000190982
NM_202003P02185	NM_202003	FOXM1	forkhead box M1	10.5703	12.1603	-1.59001	-3.01052	1.76148e-06	0.000608443
NM_181799P00230	NM_181799	UBE2C	ubiquitin-conjugating enzyme E2C	9.58655	11.1747	-1.58814	-3.00661	1.25027e-09	1.16772e-05
NM_018101P00819	NM_018101	CDCA8	cell division cycle associated 8	9.25342	10.8378	-1.58433	-2.99869	4.16836e-07	0.000257256
BC001886P01481	BC001886	RRM2	ribonucleotide reductase M2 polypeptide	8.5937	10.1752	-1.58146	-2.99272	3.33299e-07	0.000224489
NM_181803P00216	NM_181803	UBE2C	ubiquitin-conjugating enzyme E2C	9.74243	11.3235	-1.58103	-2.99184	1.03506e-09	1.03577e-05
XM_375646P05383	XM_375646	ZNF525	zinc finger protein 525	10.1788	11.7597	-1.58092	-2.99161	0.000290091	0.0139851
BC108904P01415	BC108904	HMMR	hyaluronan-mediated motility receptor (RHAMM)	8.59274	10.1736	-1.58085	-2.99146	1.54216e-05	0.00237157
BC012999P01529	BC012999	KIF20A	kinesin family member 20A	8.44855	10.0282	-1.57962	-2.98891	6.89154e-08	9.37357e-05
NM_012484P01840	NM_012484	HMMR	hyaluronan-mediated motility receptor (RHAMM)	8.01151	9.5908	-1.57929	-2.98823	0.000191799	0.0109362
NM_001786P00907	NM_001786	CDC2	cell division cycle 2, G1 to S and G2 to M	8.80218	10.3804	-1.5782	-2.98596	1.29709e-08	4.06724e-05
NM_001786P00561	NM_001786	CDC2	cell division cycle 2, G1 to S and G2 to M	8.13296	9.71026	-1.5773	-2.98411	9.55982e-07	0.000413197
NM_018410P01812	NM_018410	DKFZp762E1312	hypothetical protein DKFZp762E1312	8.77744	10.3547	-1.57723	-2.98397	0.00226747	0.0474763
BC001188P03642	BC001188	TFRC	transferrin receptor (p90, CD71)	8.75618	10.332	-1.57587	-2.98114	2.83554e-06	0.000832841
NM_001012270P01137	NM_001012270	BIRC5	baculoviral IAP repeat-containing 5 (survivin)	10.1789	11.7517	-1.57285	-2.97492	9.17122e-06	0.0017296
NM_023080P01530	NM_023080	C8orf33	chromosome 8 open reading frame 33	9.93671	11.5095	-1.57278	-2.97477	3.38411e-09	1.99411e-05
BC107750P00906	BC107750	CDC2	cell division cycle 2, G1 to S and G2 to M	8.8634	10.4306	-1.56723	-2.96336	5.25989e-08	8.09769e-05
BC012087P01081	BC012087	SLC7A11	solute carrier family 7, (cationic amino acid transporter, y+ system) member 11	9.23825	10.8023	-1.56402	-2.95676	0.000191271	0.010915
AB040875P01688	AB040875	SLC7A11	solute carrier family 7, (cationic amino acid transporter, y+ system) member 11	9.2187	10.7823	-1.56363	-2.95596	4.87856e-06	0.00114832
NM_181801P00390	NM_181801	UBE2C	ubiquitin-conjugating enzyme E2C	10.411	11.9717	-1.56067	-2.94991	6.66216e-08	9.33647e-05
D50915P07277	D50915	KIAA0125	KIAA0125	9.20637	10.7644	-1.55799	-2.94444	9.80626e-05	0.0071665
AB040875P01627	AB040875	SLC7A11	solute carrier family 7, (cationic amino acid transporter, y+ system) member 11	8.16199	9.71954	-1.55756	-2.94355	6.9943e-07	0.000352472
NM_001039535P02135	NM_001039535	C18orf24	chromosome 18 open reading frame 24	7.72457	9.28048	-1.5559	-2.94017	0.000357057	0.0157899
NM_003686P02395	NM_003686	EXO1	exonuclease 1	8.32335	9.87896	-1.55561	-2.93959	9.18607e-07	0.000403427
NM_032478P01199	NM_032478	MRPL38	mitochondrial ribosomal protein L38	10.8797	12.4327	-1.55307	-2.9344	1.29744e-06	0.000508347
XM_371139P00470	XM_371139	FLJ14959	hypothetical protein FLJ14959	8.41369	9.96276	-1.54907	-2.92628	0.00106369	0.0303732
NM_024111P00599	NM_024111	CHAC1	ChaC, cation transport regulator-like 1 (E. coli)	9.2318	10.7792	-1.54744	-2.92298	1.96149e-06	0.00065741
BC034914P03122	BC034914	CCPG1	cell cycle progression 1	9.37166	10.9182	-1.54654	-2.92117	9.78652e-06	0.00180492
NM_001067P04269	NM_001067	TOP2A	topoisomerase (DNA) II alpha 170kDa	9.40027	10.9463	-1.54608	-2.92023	1.59166e-07	0.000153783
NM_178229P05183	NM_178229	IQGAP3	IQ motif containing GTPase activating protein 3	8.65571	10.2009	-1.54521	-2.91847	1.86131e-06	0.00063538
X67643P01337	X67643	HSPA4	heat shock 70kDa protein 4	8.94056	10.4853	-1.54475	-2.91754	0.00131545	0.0344208
NM_006479P00991	NM_006479	RAD51AP1	RAD51 associated protein 1	8.46805	10.0124	-1.54432	-2.91666	0.000960694	0.0285086
NM_007019P00197	NM_007019	UBE2C	ubiquitin-conjugating enzyme E2C	9.75282	11.2963	-1.54343	-2.91487	4.25856e-08	7.18804e-05
XM_370776P03253	XM_370776	RTL1	retrotransposon-like 1	9.21573	10.7568	-1.54105	-2.91007	6.30343e-05	0.00553311
NM_001790P01455	NM_001790	CDC25C	cell division cycle 25C	7.68488	9.22589	-1.54101	-2.90997	9.43161e-05	0.0069636
NM_080668P01871	NM_080668	CDCA5	cell division cycle associated 5	9.30531	10.8459	-1.54062	-2.90919	5.19203e-08	8.09769e-05
NM_014736P00798	NM_014736	KIAA0101	KIAA0101	7.71397	9.25258	-1.5386	-2.90513	1.62197e-06	0.000588682
NM_024111P00900	NM_024111	CHAC1	ChaC, cation transport regulator-like 1 (E. coli)	10.3537	11.8921	-1.53834	-2.9046	1.62784e-05	0.00244169
NM_007019P00295	NM_007019	UBE2C	ubiquitin-conjugating enzyme E2C	10.4466	11.9822	-1.5356	-2.8991	3.62754e-08	6.43296e-05
NM_016448P02978	NM_016448	DTL	denticleless homolog (Drosophila)	7.44812	8.98151	-1.53339	-2.89466	9.56739e-07	0.000413197
AB154416P00116	AB154416	BIRC5	baculoviral IAP repeat-containing 5 (survivin)	8.03348	9.56551	-1.53203	-2.89192	6.79763e-08	9.33647e-05
AF189713P02348	AF189713	40057	septin 9	11.0539	12.5854	-1.5315	-2.89086	7.56631e-07	0.000364635
NM_022111P04176	NM_022111	CLSPN	claspin homolog (Xenopus laevis)	7.24657	8.77792	-1.53135	-2.89056	2.48186e-05	0.00311557
NM_003504P00716	NM_003504	CDC45L	CDC45 cell division cycle 45-like (S. cerevisiae)	9.20502	10.7359	-1.53085	-2.88955	1.79949e-08	5.04663e-05
NM_012291P05828	NM_012291	ESPL1	extra spindle poles like 1 (S. cerevisiae)	8.10029	9.62965	-1.52937	-2.88659	3.93944e-05	0.00419058
NM_030800P01955	NM_030800	C15orf44	chromosome 15 open reading frame 44	9.77827	11.3062	-1.52792	-2.8837	2.64812e-05	0.0032629
XM_935296P00839	XM_935296	LOC646144	similar to tousled-like kinase 2	9.87188	11.3997	-1.52779	-2.88343	0.00145755	0.036693
XM_926714P00116	XM_926714	LOC442448	similar to Antigen KI-67	8.84572	10.3734	-1.52766	-2.88319	1.99624e-07	0.000171574
BC001188P04667	BC001188	TFRC	transferrin receptor (p90, CD71)	9.10946	10.6361	-1.5266	-2.88107	2.30575e-08	5.30733e-05
XM_927840P00839	XM_927840	LOC642981	hypothetical protein LOC642981	7.79762	9.32223	-1.52461	-2.8771	2.85417e-06	0.000834385
XM_933005P00471	XM_933005	LOC643159	similar to activating transcription factor 4	10.3971	11.9176	-1.52053	-2.86897	2.42928e-08	5.31768e-05
NM_003686P02071	NM_003686	EXO1	exonuclease 1	8.96744	10.4841	-1.51664	-2.86123	2.90278e-08	5.80954e-05
BC018782P00575	BC018782	IL32	interleukin 32	10.3697	11.8851	-1.51536	-2.8587	2.237e-05	0.00292619
NM_181803P00208	NM_181803	UBE2C	ubiquitin-conjugating enzyme E2C	9.86484	11.3801	-1.51523	-2.85845	4.27844e-07	0.000258359
NM_001809P00447	NM_001809	CENPA	centromere protein A, 17kDa	8.53554	10.0498	-1.51422	-2.85645	9.73614e-06	0.00179946
NM_006981P05338	NM_006981	NR4A3	nuclear receptor subfamily 4, group A, member 3	7.91407	9.42736	-1.51329	-2.85461	1.07043e-06	0.000450337
BC017873P00956	BC017873	FAM33A	family with sequence similarity 33, member A	8.34416	9.85726	-1.5131	-2.85422	9.47524e-06	0.00176522
NM_024680P02399	NM_024680	E2F8	E2F transcription factor 8	7.82102	9.33223	-1.51121	-2.85049	7.50179e-05	0.00613526
X67643P01351	X67643	HSPA4	heat shock 70kDa protein 4	8.52965	10.0408	-1.51119	-2.85045	0.00227846	0.0475926
BC068522P02332	BC068522	JUN	v-jun sarcoma virus 17 oncogene homolog (avian)	8.37764	9.8836	-1.50596	-2.84014	0.000492722	0.0191055
NM_005195P01022	NM_005195	CEBPD	CCAAT/enhancer binding protein (C/EBP), delta	9.8653	11.3707	-1.50545	-2.83912	8.40882e-05	0.00653379
BC032858P01962	BC032858	TTK	TTK protein kinase	7.75961	9.26064	-1.50102	-2.83044	0.000104967	0.0074685
NM_003318P01556	NM_003318	TTK	TTK protein kinase	7.7302	9.22963	-1.49942	-2.8273	2.59357e-05	0.00321832
BC053636P01416	BC053636	H19	H19, imprinted maternally expressed untranslated mRNA	10.667	12.1663	-1.49935	-2.82716	4.66982e-05	0.00461696
NM_018492P00778	NM_018492	PBK	PDZ binding kinase	8.86279	10.3514	-1.48857	-2.8061	3.75388e-07	0.000244306
BC034607P02533	BC034607	ASPM	asp (abnormal spindle)-like, microcephaly associated (Drosophila)	8.47182	9.95922	-1.4874	-2.80383	1.5034e-06	0.000560248
AB084459P00368	AB084459	PLK1	polo-like kinase 1 (Drosophila)	8.8631	10.3505	-1.48738	-2.80379	7.56023e-06	0.00153058
NM_012310P03014	NM_012310	KIF4A	kinesin family member 4A	8.92882	10.4153	-1.48652	-2.80212	9.0743e-07	0.000403427
NM_012291P06293	NM_012291	ESPL1	extra spindle poles like 1 (S. cerevisiae)	8.41139	9.89689	-1.4855	-2.80014	7.33829e-08	9.76718e-05
BC029658P03529	BC029658	DCBLD2	discoidin, CUB and LCCL domain containing 2	9.40073	10.881	-1.48025	-2.78997	1.40066e-05	0.00224773
NM_006590P00741	NM_006590	USP39	ubiquitin specific peptidase 39	10.3203	11.7995	-1.47924	-2.78802	1.3454e-07	0.000138592
NM_001255P01057	NM_001255	CDC20	CDC20 cell division cycle 20 homolog (S. cerevisiae)	10.8224	12.3005	-1.47813	-2.78588	3.08353e-07	0.000212668
AY971957P03259	AY971957	ASPM	asp (abnormal spindle)-like, microcephaly associated (Drosophila)	8.17076	9.6481	-1.47733	-2.78434	1.61882e-05	0.00243076
BC008718P00822	BC008718	BIRC5	baculoviral IAP repeat-containing 5 (survivin)	9.67775	11.1544	-1.47669	-2.78309	8.75339e-09	3.40643e-05
NM_012112P02386	NM_012112	TPX2	TPX2, microtubule-associated, homolog (Xenopus laevis)	9.7569	11.2318	-1.47486	-2.77956	4.74341e-08	7.81803e-05
NM_001008211P03361	NM_001008211	OPTN	optineurin	8.12448	9.59903	-1.47456	-2.77898	0.000210429	0.0115473
NM_016620P01047	NM_016620	ZNF644	zinc finger protein 644	9.3041	10.7751	-1.47099	-2.77211	2.56389e-05	0.0031985
NM_003504P01127	NM_003504	CDC45L	CDC45 cell division cycle 45-like (S. cerevisiae)	8.55922	10.0294	-1.47022	-2.77065	6.5713e-06	0.00138646
NM_005504P07463	NM_005504	BCAT1	branched chain aminotransferase 1, cytosolic	9.69735	11.1674	-1.47007	-2.77034	6.37292e-09	3.07869e-05
NM_181802P00955	NM_181802	UBE2C	ubiquitin-conjugating enzyme E2C	10.4171	11.8865	-1.46936	-2.769	4.07682e-07	0.000254976
NM_199414P01563	NM_199414	PRC1	protein regulator of cytokinesis 1	9.83032	11.2988	-1.46845	-2.76724	4.15782e-07	0.000257256
NM_001034P01631	NM_001034	RRM2	ribonucleotide reductase M2 polypeptide	8.75222	10.2199	-1.46766	-2.76574	1.22398e-07	0.000130897
BC107750P00779	BC107750	CDC2	cell division cycle 2, G1 to S and G2 to M	8.90087	10.3678	-1.46692	-2.76432	2.35122e-07	0.000180987
NM_006636P01307	NM_006636	MTHFD2	methylenetetrahydrofolate dehydrogenase (NADP+ dependent) 2, methenyltetrahydrofolate cyclohydrolase	11.1953	12.6614	-1.46609	-2.76272	7.36789e-07	0.000363454
NM_019013P00932	NM_019013	FAM64A	family with sequence similarity 64, member A	9.20547	10.6713	-1.46582	-2.76221	2.2133e-07	0.000179355
BC009401P00491	BC009401	IL32	interleukin 32	10.3013	11.7665	-1.46519	-2.76099	6.0935e-05	0.00540665
NM_024629P01260	NM_024629	MLF1IP	MLF1 interacting protein	8.90791	10.3725	-1.46456	-2.75979	0.000607492	0.0217837
BC033540P02131	BC033540	DTL	denticleless homolog (Drosophila)	8.87377	10.3379	-1.4641	-2.75891	2.72462e-05	0.00333243
NM_032496P02442	NM_032496	ARHGAP9	Rho GTPase activating protein 9	7.93106	9.3947	-1.46364	-2.75804	3.37449e-05	0.00379416
NM_002466P01706	NM_002466	MYBL2	v-myb myeloblastosis viral oncogene homolog (avian)-like 2	11.194	12.6567	-1.46269	-2.75621	5.5736e-07	0.000321333
NM_001025580P04127	NM_001025580	AMMECR1	Alport syndrome, mental retardation, midface hypoplasia and elliptocytosis chromosomal region, gene 1	8.93343	10.3936	-1.46017	-2.75141	0.000101125	0.0073102
BC053636P01140	BC053636	H19	H19, imprinted maternally expressed untranslated mRNA	10.8339	12.2933	-1.45947	-2.75007	0.000163427	0.00995022
NM_006101P01165	NM_006101	KNTC2	kinetochore associated 2	8.03794	9.49613	-1.4582	-2.74765	0.000258063	0.0130436
NM_031423P00684	NM_031423	CDCA1	cell division cycle associated 1	8.27514	9.73294	-1.4578	-2.7469	4.44676e-06	0.00108721
NM_004642P00579	NM_004642	CDK2AP1	CDK2-associated protein 1	10.8835	12.3408	-1.45735	-2.74603	7.28573e-07	0.000361951
BC032754P01588	BC032754	RACGAP1	Rac GTPase activating protein 1	9.31799	10.7745	-1.45649	-2.7444	7.60352e-05	0.00619676
NM_032496P02464	NM_032496	ARHGAP9	Rho GTPase activating protein 9	8.0035	9.45997	-1.45647	-2.74436	1.85635e-05	0.00264027
NM_198947P02011	NM_198947	FAM111B	family with sequence similarity 111, member B	7.16045	8.61531	-1.45485	-2.74129	1.9482e-05	0.002705
NM_033379P00620	NM_033379	CDC2	cell division cycle 2, G1 to S and G2 to M	9.07138	10.5221	-1.45068	-2.73337	3.12845e-08	6.08727e-05
XM_927968P03488	XM_927968	CECR7	cat eye syndrome chromosome region, candidate 7	8.0618	9.512	-1.4502	-2.73246	0.000572188	0.0209462
NM_001012270P01424	NM_001012270	BIRC5	baculoviral IAP repeat-containing 5 (survivin)	10.5053	11.9555	-1.45017	-2.73241	2.41243e-08	5.31768e-05
NM_012484P02428	NM_012484	HMMR	hyaluronan-mediated motility receptor (RHAMM)	7.69914	9.1456	-1.44645	-2.72537	0.00155518	0.0381433
NM_003579P01874	NM_003579	RAD54L	RAD54-like (S. cerevisiae)	9.19325	10.639	-1.44579	-2.72412	2.87104e-07	0.000207331
BC105086P00513	BC105086	CCNB2	cyclin B2	9.33068	10.775	-1.44433	-2.72136	1.1552e-06	0.000473212
NM_178229P05905	NM_178229	IQGAP3	IQ motif containing GTPase activating protein 3	7.95808	9.39923	-1.44115	-2.71536	2.1554e-07	0.000178677
BC007656P00200	BC007656	UBE2C	ubiquitin-conjugating enzyme E2C	10.1716	11.6121	-1.44048	-2.71412	4.56595e-08	7.61514e-05
AK027651P02736	AK027651	DTL	denticleless homolog (Drosophila)	8.1244	9.56394	-1.43954	-2.71234	6.93249e-06	0.00144311
NM_001990P00721	NM_001990	EYA3	eyes absent homolog 3 (Drosophila)	9.74549	11.1844	-1.43891	-2.71116	8.27314e-05	0.00647867
NM_199414P01581	NM_199414	PRC1	protein regulator of cytokinesis 1	10.3615	11.7979	-1.43642	-2.70649	1.51814e-08	4.52521e-05
NM_016343P09372	NM_016343	CENPF	centromere protein F, 350/400ka (mitosin)	10.6134	12.0483	-1.43485	-2.70353	7.99451e-09	3.2e-05
NM_002263P02024	NM_002263	KIFC1	kinesin family member C1	9.7793	11.2124	-1.4331	-2.70026	6.63321e-07	0.00034291
NM_004523P04312	NM_004523	KIF11	kinesin family member 11	8.9384	10.3714	-1.433	-2.70007	6.71995e-07	0.000343859
NM_002497P00678	NM_002497	NEK2	NIMA (never in mitosis gene a)-related kinase 2	8.79376	10.2256	-1.43181	-2.69785	4.91471e-06	0.00114832
NM_001259P10620	NM_001259	CDK6	cyclin-dependent kinase 6	10.5148	11.9466	-1.43179	-2.69782	4.17214e-05	0.00431366
NM_014875P05930	NM_014875	KIF14	kinesin family member 14	8.49042	9.92115	-1.43073	-2.69583	7.99888e-06	0.00159475
BC009108P01656	BC009108	MCM10	MCM10 minichromosome maintenance deficient 10 (S. cerevisiae)	9.73009	11.159	-1.42892	-2.69245	1.38559e-06	0.000524635
XM_930579P00976	XM_930579	LOC653820	similar to family with sequence similarity 72, member A	8.8173	10.2447	-1.42737	-2.68955	3.0495e-07	0.000212276
XM_934740P02770	XM_934740	LOC285643	KIF4B	8.72966	10.1563	-1.42662	-2.68817	4.2899e-05	0.00438045
NM_001005386P02538	NM_001005386	ACTR2	ARP2 actin-related protein 2 homolog (yeast)	9.96961	11.3954	-1.42578	-2.6866	5.89336e-05	0.00528238
NM_018410P01582	NM_018410	DKFZp762E1312	hypothetical protein DKFZp762E1312	8.82144	10.2466	-1.42513	-2.6854	2.20747e-06	0.000706119
BC101727P02410	BC101727	MCM10	MCM10 minichromosome maintenance deficient 10 (S. cerevisiae)	9.58951	11.0128	-1.42327	-2.68194	3.90967e-06	0.00100871
BC101525P02358	BC101525	NRP2	neuropilin 2	8.79786	10.2163	-1.4184	-2.67289	5.84853e-05	0.00525902
NM_004523P04349	NM_004523	KIF11	kinesin family member 11	8.93544	10.3537	-1.41824	-2.67258	6.34906e-07	0.000336866
NM_001085P00878	NM_001085	SERPINA3	serpin peptidase inhibitor, clade A (alpha-1 antiproteinase, antitrypsin), member 3	8.21372	9.6317	-1.41798	-2.67211	0.00037739	0.0163383
BC012087P01372	BC012087	SLC7A11	solute carrier family 7, (cationic amino acid transporter, y+ system) member 11	8.57489	9.99251	-1.41762	-2.67144	1.34491e-07	0.000138592
CR749820P04263	CR749820	DLG2	discs, large homolog 2, chapsyn-110 (Drosophila)	8.50941	9.92655	-1.41714	-2.67055	0.000133466	0.00871701
AJ312319P02539	AJ312319	40057	septin 9	11.107	12.5235	-1.41655	-2.66947	2.20718e-05	0.00289582
XM_934740P02282	XM_934740	LOC285643	KIF4B	8.60083	10.0167	-1.41591	-2.66829	5.94692e-06	0.0012877
NM_177987P00734	NM_177987	TUBB8	tubulin, beta 8	11.2034	12.6186	-1.41517	-2.66691	6.26929e-08	9.14899e-05
NM_018304P00521	NM_018304	PRR11	proline rich 11	9.48881	10.9031	-1.4143	-2.6653	0.000558725	0.0206367
AB040875P01562	AB040875	SLC7A11	solute carrier family 7, (cationic amino acid transporter, y+ system) member 11	8.13742	9.54716	-1.40973	-2.65688	4.58014e-05	0.00455256
NM_003262P05317	NM_003262	TLOC1	translocation protein 1	8.76229	10.1717	-1.40942	-2.6563	8.25105e-05	0.0064686
AK126318P03508	AK126318	N/A	Homo sapiens cDNA FLJ44342 fis, clone TRACH3005294.	7.12122	8.52941	-1.4082	-2.65405	0.000393413	0.0167525
NM_001034P01992	NM_001034	RRM2	ribonucleotide reductase M2 polypeptide	9.71967	11.1274	-1.40776	-2.65325	6.4373e-06	0.00136477
BC104450P00156	BC104450	CDCA2	cell division cycle associated 2	8.52152	9.92828	-1.40676	-2.65141	1.99849e-05	0.00274585
XM_930284P00079	XM_930284	LOC441763	hypothetical LOC441763	9.64939	11.0532	-1.40384	-2.64604	2.46994e-05	0.00310923
BC047321P02745	BC047321	TNFRSF19	tumor necrosis factor receptor superfamily, member 19	8.62486	10.0286	-1.40378	-2.64595	2.01525e-05	0.00275294
NM_001067P04619	NM_001067	TOP2A	topoisomerase (DNA) II alpha 170kDa	10.4807	11.8842	-1.40348	-2.6454	3.49008e-08	6.42111e-05
NM_016343P08830	NM_016343	CENPF	centromere protein F, 350/400ka (mitosin)	9.91008	11.313	-1.40294	-2.6444	2.69057e-06	0.00080888
NM_001165P03760	NM_001165	BIRC3	baculoviral IAP repeat-containing 3	9.12119	10.5227	-1.40156	-2.64187	8.35764e-08	0.000107419
NM_017779P02474	NM_017779	DEPDC1	DEP domain containing 1	9.08185	10.4833	-1.40146	-2.64168	2.47712e-07	0.000188606
XM_934937P01188	XM_934937	LOC388642	rcTPI1	9.6683	11.0666	-1.39834	-2.63598	9.77417e-05	0.00715798
XM_934740P02390	XM_934740	LOC285643	KIF4B	8.70418	10.0989	-1.39469	-2.62931	2.61352e-05	0.00323449
NM_001012636P00230	NM_001012636	IL32	interleukin 32	10.1701	11.5641	-1.39395	-2.62798	1.27212e-05	0.00213181
NM_004701P00696	NM_004701	CCNB2	cyclin B2	9.7153	11.1081	-1.39278	-2.62584	2.76574e-06	0.000820838
BC007986P00694	BC007986	TK1	thymidine kinase 1, soluble	9.01919	10.4108	-1.39158	-2.62367	2.14182e-05	0.0028613
NM_145061P02034	NM_145061	C13orf3	chromosome 13 open reading frame 3	7.98575	9.37585	-1.3901	-2.62097	4.61903e-06	0.0011157
NM_004613P03209	NM_004613	TGM2	transglutaminase 2 (C polypeptide, protein-glutamine-gamma-glutamyltransferase)	10.7933	12.1831	-1.38976	-2.62036	0.000420542	0.0174391
BC038294P02910	BC038294	C10orf46	chromosome 10 open reading frame 46	8.70662	10.0962	-1.3896	-2.62005	3.12273e-05	0.00360419
AY026505P02001	AY026505	KIF2C	kinesin family member 2C	9.16449	10.5539	-1.38942	-2.61973	1.05698e-05	0.00188875
NM_012484P02385	NM_012484	HMMR	hyaluronan-mediated motility receptor (RHAMM)	8.70806	10.0971	-1.38903	-2.61902	1.16319e-05	0.00200687
BC001651P00909	BC001651	CDCA8	cell division cycle associated 8	9.41071	10.7968	-1.38608	-2.61368	1.7153e-06	0.000601873
NM_024629P01328	NM_024629	MLF1IP	MLF1 interacting protein	9.00353	10.389	-1.38547	-2.61257	2.03562e-06	0.000677394
NM_018136P09508	NM_018136	ASPM	asp (abnormal spindle)-like, microcephaly associated (Drosophila)	8.56357	9.94731	-1.38374	-2.60944	5.44849e-08	8.29686e-05
NM_080668P01744	NM_080668	CDCA5	cell division cycle associated 5	9.84272	11.2261	-1.38336	-2.60875	1.55526e-07	0.000153216
BC035297P03545	BC035297	RFC1	replication factor C (activator 1) 1, 145kDa	9.08965	10.4725	-1.3829	-2.60791	0.000504943	0.0193756
BC108904P01312	BC108904	HMMR	hyaluronan-mediated motility receptor (RHAMM)	8.52525	9.9067	-1.38145	-2.6053	0.00116753	0.0320216
XM_293514P00395	XM_293514	WDR82	WD repeat domain 82	9.41032	10.7907	-1.38035	-2.60331	6.43637e-07	0.000338989
NM_006845P02188	NM_006845	KIF2C	kinesin family member 2C	9.56616	10.946	-1.37987	-2.60246	1.1738e-06	0.000477357
NM_006792P00492	NM_006792	MORF4	mortality factor 4	9.39184	10.7713	-1.37947	-2.60173	3.39862e-08	6.42111e-05
NM_031423P00591	NM_031423	CDCA1	cell division cycle associated 1	7.95065	9.33004	-1.3794	-2.6016	2.5871e-06	0.000787919
AJ567757P00127	AJ567757	N/A	Homo sapiens partial mRNA for KI67 Antigen (MKI67 gene), variant lacking exons 3-12.	8.0325	9.41091	-1.37841	-2.59982	9.55337e-06	0.00177741
NM_001254P02125	NM_001254	CDC6	CDC6 cell division cycle 6 homolog (S. cerevisiae)	8.81048	10.1881	-1.3776	-2.59836	6.64242e-08	9.33647e-05
NM_018136P09301	NM_018136	ASPM	asp (abnormal spindle)-like, microcephaly associated (Drosophila)	8.31443	9.69105	-1.37662	-2.5966	3.32889e-06	0.000914441
XM_927225P05106	XM_927225	ATP13A3	ATPase type 13A3	9.81353	11.1883	-1.37474	-2.59322	7.66574e-05	0.00622883
XM_929557P00102	XM_929557	LOC646617	hypothetical protein LOC646617	8.46071	9.83536	-1.37465	-2.59305	1.57849e-05	0.00239927
NM_005433P03982	NM_005433	YES1	v-yes-1 Yamaguchi sarcoma viral oncogene homolog 1	8.9306	10.3046	-1.37402	-2.59192	0.00020069	0.0112419
BC093622P03754	BC093622	BLM	Bloom syndrome	7.55211	8.92527	-1.37315	-2.59036	0.00168349	0.0398194
NM_005480P01468	NM_005480	TROAP	trophinin associated protein (tastin)	9.09817	10.4706	-1.37241	-2.58903	3.35915e-06	0.000919146
BC017873P00983	BC017873	FAM33A	family with sequence similarity 33, member A	8.07824	9.44989	-1.37165	-2.58766	8.14496e-07	0.000379595
NM_022083P02839	NM_022083	C1orf24	chromosome 1 open reading frame 24	10.0799	11.4499	-1.37	-2.58471	8.84908e-08	0.000109453
NM_001867P00071	NM_001867	COX7C	cytochrome c oxidase subunit VIIc	11.2552	12.6247	-1.36941	-2.58364	3.77646e-06	0.000996359
XM_370776P03427	XM_370776	RTL1	retrotransposon-like 1	10.0201	11.3885	-1.36847	-2.58196	0.000259112	0.013053
BC050548P02603	BC050548	KIF4A	kinesin family member 4A	8.94795	10.3163	-1.36832	-2.5817	7.79844e-06	0.00156748
NM_016132P04421	NM_016132	MYEF2	myelin expression factor 2	8.46438	9.83198	-1.3676	-2.5804	1.70127e-05	0.00251149
NM_001012410P01279	NM_001012410	SGOL1	shugoshin-like 1 (S. pombe)	7.87097	9.23829	-1.36732	-2.57991	1.80698e-06	0.000618951
XM_929923P02642	XM_929923	LOC146909	hypothetical protein LOC146909	9.49938	10.8656	-1.3662	-2.5779	2.17687e-06	0.000703301
NM_001964P02199	NM_001964	EGR1	early growth response 1	10.1039	11.4701	-1.36615	-2.57782	0.00130096	0.0342014
NM_005261P01095	NM_005261	GEM	GTP binding protein overexpressed in skeletal muscle	10.3347	11.7009	-1.36614	-2.5778	6.36349e-07	0.000336866
BC035617P01174	BC035617	KNTC2	kinetochore associated 2	8.21596	9.58193	-1.36597	-2.57749	0.00051377	0.0195688
NM_001029989P00635	NM_001029989	KIAA0101	KIAA0101	7.84006	9.20428	-1.36422	-2.57437	7.89363e-06	0.00158207
BC075828P02157	BC075828	GTSE1	G-2 and S-phase expressed 1	9.49902	10.8631	-1.36407	-2.57411	7.92667e-06	0.00158642
NM_001012412P00684	NM_001012412	SGOL1	shugoshin-like 1 (S. pombe)	8.50321	9.8669	-1.36369	-2.57342	2.3981e-05	0.00305144
XM_496278P06908	XM_496278	ZNF516	zinc finger protein 516	9.9886	11.3504	-1.3618	-2.57005	1.36475e-06	0.000520972
NM_006636P00956	NM_006636	MTHFD2	methylenetetrahydrofolate dehydrogenase (NADP+ dependent) 2, methenyltetrahydrofolate cyclohydrolase	11.6128	12.974	-1.3612	-2.56899	2.83566e-06	0.000832841
BC009401P00516	BC009401	IL32	interleukin 32	9.76648	11.1266	-1.3601	-2.56703	1.73352e-05	0.00252058
BC001651P01881	BC001651	CDCA8	cell division cycle associated 8	9.63501	10.9948	-1.35977	-2.56644	2.59421e-07	0.000192013
XM_496652P00957	XM_496652	LOC285216	hypothetical protein LOC285216	9.09015	10.4499	-1.35977	-2.56643	0.000175771	0.0103727
NM_199413P01596	NM_199413	PRC1	protein regulator of cytokinesis 1	10.0819	11.441	-1.35904	-2.56515	1.16913e-07	0.000129712
BC013187P00890	BC013187	HLA-B	major histocompatibility complex, class I, B	9.91435	11.2732	-1.35886	-2.56483	1.83207e-05	0.00261636
NM_001211P02681	NM_001211	BUB1B	BUB1 budding uninhibited by benzimidazoles 1 homolog beta (yeast)	8.16123	9.51736	-1.35613	-2.55998	0.0002606	0.013059
NM_033084P03704	NM_033084	FANCD2	Fanconi anemia, complementation group D2	8.91872	10.2747	-1.35594	-2.55964	3.55874e-06	0.00095878
XM_292210P00113	XM_292210	LOC338870	similar to ribosomal protein S12	10.2324	11.5853	-1.3529	-2.55426	3.0594e-05	0.00355693
NM_003342P03369	NM_003342	UBE2G1	ubiquitin-conjugating enzyme E2G 1 (UBC7 homolog, yeast)	9.61581	10.9671	-1.35129	-2.55141	3.90594e-07	0.000251711
BC000295P01223	BC000295	KLHDC3	kelch domain containing 3	10.7531	12.1032	-1.35008	-2.54926	0.000149318	0.00942551
XM_496612P00094	XM_496612	LOC440927	similar to ribosomal protein P1 isoform 2	11.347	12.6964	-1.34942	-2.54809	4.77739e-06	0.00113248
NM_001211P02324	NM_001211	BUB1B	BUB1 budding uninhibited by benzimidazoles 1 homolog beta (yeast)	8.60555	9.95489	-1.34934	-2.54795	1.30501e-05	0.00216876
BC104450P00146	BC104450	CDCA2	cell division cycle associated 2	8.45048	9.79746	-1.34697	-2.54378	3.08951e-05	0.00357969
BC045621P03132	BC045621	N/A	Homo sapiens cDNA clone MGC:39524 IMAGE:4813915, complete cds.	7.93745	9.28234	-1.34489	-2.54011	0.00161878	0.0390874
BC073983P02191	BC073983	EGR1	early growth response 1	10.1642	11.5056	-1.34143	-2.53402	0.00175191	0.0407227
NM_001085P00336	NM_001085	SERPINA3	serpin peptidase inhibitor, clade A (alpha-1 antiproteinase, antitrypsin), member 3	9.79446	11.1354	-1.34095	-2.53318	3.17253e-05	0.00363714
NM_005225P01155	NM_005225	E2F1	E2F transcription factor 1	8.8052	10.1459	-1.34075	-2.53283	0.000112283	0.00780531
NM_006636P00692	NM_006636	MTHFD2	methylenetetrahydrofolate dehydrogenase (NADP+ dependent) 2, methenyltetrahydrofolate cyclohydrolase	11.7532	13.0937	-1.3405	-2.53239	1.11698e-05	0.00194875
XM_933012P00467	XM_933012	LOC643159	similar to activating transcription factor 4	11.6543	12.9944	-1.34009	-2.53167	7.76376e-07	0.000368702
AJ278348P04807	AJ278348	PAPPA2	pappalysin 2	9.31223	10.6505	-1.33829	-2.52852	5.90203e-05	0.00528339
AK097667P01228	AK097667	IGSF11	immunoglobulin superfamily, member 11	7.83846	9.17653	-1.33807	-2.52813	6.47685e-06	0.00136952
NM_207418P00954	NM_207418	FAM72A	family with sequence similarity 72, member A	9.01954	10.3573	-1.3378	-2.52765	1.97039e-06	0.000658814
NM_005772P01249	NM_005772	RCL1	RNA terminal phosphate cyclase-like 1	9.08259	10.4192	-1.33659	-2.52554	9.49646e-05	0.00699851
NM_139164P01828	NM_139164	STARD4	START domain containing 4, sterol regulated	10.3104	11.6452	-1.33477	-2.52235	0.000124466	0.00834725
BC013300P00624	BC013300	AURKB	aurora kinase B	8.82557	10.1595	-1.33395	-2.52092	1.50329e-07	0.000151514
NM_018101P01083	NM_018101	CDCA8	cell division cycle associated 8	10.1957	11.5282	-1.33251	-2.51841	5.7752e-06	0.00126617
NM_002084P00700	NM_002084	GPX3	glutathione peroxidase 3 (plasma)	10.8186	12.1498	-1.33115	-2.51604	0.000333352	0.0152022
NM_004380P08490	NM_004380	CREBBP	CREB binding protein (Rubinstein-Taybi syndrome)	8.56337	9.89375	-1.33038	-2.5147	0.000280948	0.013755
NM_175892P01731	NM_175892	DLG2	discs, large homolog 2, chapsyn-110 (Drosophila)	9.92931	11.2594	-1.33009	-2.51419	0.000541237	0.0202726
BC012472P00459	BC012472	UBD	ubiquitin D	8.56471	9.89335	-1.32864	-2.51166	1.88926e-06	0.000637777
AF248041P04897	AF248041	CASC5	cancer susceptibility candidate 5	7.01587	8.34441	-1.32854	-2.51148	3.85706e-06	0.00100702
BC013966P01156	BC013966	FAM64A	family with sequence similarity 64, member A	9.23375	10.561	-1.32726	-2.50925	5.09801e-07	0.000300088
BC060042P00554	BC060042	LOC649946	similar to 60S ribosomal protein L23a	9.12681	10.4523	-1.32552	-2.50624	0.000461775	0.0183738
XM_209695P03440	XM_209695	LOC285643	KIF4B	9.28839	10.6133	-1.32493	-2.5052	1.69165e-06	0.000600041
XM_926714P00360	XM_926714	LOC442448	similar to Antigen KI-67	8.27669	9.60151	-1.32482	-2.50501	5.84035e-06	0.00127561
NM_001561P00933	NM_001561	TNFRSF9	tumor necrosis factor receptor superfamily, member 9	9.04613	10.3707	-1.32455	-2.50455	8.85455e-06	0.00169004
BC022199P00075	BC022199	C18orf10	chromosome 18 open reading frame 10	10.2475	11.572	-1.32447	-2.5044	6.63504e-05	0.00570271
BC027454P01630	BC027454	SLD5	SLD5 homolog	7.75839	9.08224	-1.32385	-2.50332	5.32668e-05	0.00498162
AL117496P05016	AL117496	MPHOSPH1	M-phase phosphoprotein 1	7.8592	9.18241	-1.32321	-2.50222	0.000552499	0.0205041
XM_927711P00297	XM_927711	LOC644598	hypothetical protein LOC644598	8.48727	9.80963	-1.32236	-2.50075	2.10262e-05	0.00282424
NM_005719P00132	NM_005719	ARPC3	actin related protein 2/3 complex, subunit 3, 21kDa	11.1743	12.4964	-1.32213	-2.50035	8.09578e-08	0.000105017
NM_001005386P02628	NM_001005386	ACTR2	ARP2 actin-related protein 2 homolog (yeast)	10.4689	11.791	-1.32207	-2.50025	0.00114055	0.0316032
XM_374987P00149	XM_374987	LOC400055	similar to 60S ribosomal protein L26 (Silica-induced gene 20 protein) (SIG-20)	11.2852	12.6069	-1.32164	-2.49951	6.74427e-05	0.00576476
NM_000681P03065	NM_000681	ADRA2A	adrenergic, alpha-2A-, receptor	8.60383	9.92489	-1.32105	-2.49849	5.36115e-05	0.00500051
AK093319P01748	AK093319	FLJ36000	hypothetical protein FLJ36000	7.78554	9.10659	-1.32104	-2.49846	0.000244727	0.0126328
NM_001813P08022	NM_001813	CENPE	centromere protein E, 312kDa	8.05566	9.37551	-1.31985	-2.4964	1.1917e-05	0.00203105
BC034717P00078	BC034717	CDK2AP1	CDK2-associated protein 1	11.0656	12.3836	-1.31805	-2.49328	7.9681e-07	0.000374597
NM_002467P01122	NM_002467	MYC	v-myc myelocytomatosis viral oncogene homolog (avian)	8.58872	9.906	-1.31729	-2.49197	0.000276784	0.0136154
NM_003981P01703	NM_003981	PRC1	protein regulator of cytokinesis 1	8.58145	9.89853	-1.31709	-2.49162	0.00238877	0.0490388
NM_003137P03581	NM_003137	SRPK1	SFRS protein kinase 1	10.0046	11.3214	-1.31685	-2.49122	0.000125449	0.00838097
BC006192P02369	BC006192	FOXM1	forkhead box M1	10.1651	11.4817	-1.3166	-2.49079	1.57552e-06	0.000580665
NM_199485P00569	NM_199485	C20orf24	chromosome 20 open reading frame 24	11.7381	13.0543	-1.31624	-2.49016	1.97368e-07	0.000170682
XM_928473P00047	XM_928473	LOC645436	similar to Heterogeneous nuclear ribonucleoprotein A1 (Helix-destabilizing protein) (Single-strand binding protein) (hnRNP core protein A1) (HDP-1) (Topoisomerase-inhibitor suppressed)	10.3453	11.6589	-1.3136	-2.48561	0.000656244	0.0228112
NM_016333P07885	NM_016333	SRRM2	serine/arginine repetitive matrix 2	10.8877	12.201	-1.31329	-2.48508	0.000296733	0.0142164
NM_015480P01052	NM_015480	PVRL3	poliovirus receptor-related 3	9.5824	10.8943	-1.31186	-2.48261	5.21699e-08	8.09769e-05
NM_016359P00954	NM_016359	NUSAP1	nucleolar and spindle associated protein 1	9.33752	10.6476	-1.31005	-2.4795	1.20335e-05	0.00204344
AK023417P02774	AK023417	FLJ11292	hypothetical protein FLJ11292	8.44054	9.75047	-1.30993	-2.47929	0.00211182	0.0455025
NM_003318P01813	NM_003318	TTK	TTK protein kinase	8.36435	9.67419	-1.30984	-2.47914	0.000122445	0.00825109
BC011597P00092	BC011597	TROAP	trophinin associated protein (tastin)	8.11803	9.42683	-1.30881	-2.47737	1.90679e-05	0.00267401
BX648642P08724	BX648642	PGAP1	GPI deacylase	8.02856	9.33689	-1.30833	-2.47654	0.000779993	0.0253284
NM_014908P01363	NM_014908	TMEM15	transmembrane protein 15	11.4775	12.7847	-1.30726	-2.47471	7.49209e-05	0.0061324
NM_006903P00715	NM_006903	PPA2	pyrophosphatase (inorganic) 2	8.71246	10.0186	-1.30614	-2.47279	0.00133638	0.0347544
NM_145303P00568	NM_145303	LOC202459	similar to RIKEN cDNA 2310008M10	10.3813	11.6873	-1.30605	-2.47264	8.98465e-08	0.000109453
AY971957P03466	AY971957	ASPM	asp (abnormal spindle)-like, microcephaly associated (Drosophila)	8.60855	9.91434	-1.30579	-2.47219	5.71069e-07	0.000322686
NM_001012411P00475	NM_001012411	SGOL1	shugoshin-like 1 (S. pombe)	8.49225	9.79561	-1.30337	-2.46804	1.50364e-06	0.000560248
BC002657P01921	BC002657	PPP2CA	protein phosphatase 2 (formerly 2A), catalytic subunit, alpha isoform	9.08401	10.3864	-1.30241	-2.46641	6.55674e-05	0.00565276
AF469043P01708	AF469043	N/A	Homo sapiens hepatocellular carcinoma-associated antigen HCA25a mRNA, complete cds.	10.7385	12.0409	-1.30237	-2.46633	1.14142e-05	0.00198151
NM_004701P00529	NM_004701	CCNB2	cyclin B2	9.4822	10.782	-1.29976	-2.46188	3.9084e-06	0.00100871
NM_001561P00507	NM_001561	TNFRSF9	tumor necrosis factor receptor superfamily, member 9	10.3738	11.6735	-1.2997	-2.46178	0.000162754	0.00993729
NM_001012409P01257	NM_001012409	SGOL1	shugoshin-like 1 (S. pombe)	8.00891	9.30824	-1.29933	-2.46114	4.59184e-06	0.00111297
BC008669P00476	BC008669	PRR11	proline rich 11	9.38948	10.688	-1.29851	-2.45974	0.00105722	0.0302692
BC064965P00427	BC064965	CDKN3	cyclin-dependent kinase inhibitor 3 (CDK2-associated dual specificity phosphatase)	8.79696	10.0951	-1.29818	-2.45919	1.84479e-05	0.00263185
NM_001012411P01050	NM_001012411	SGOL1	shugoshin-like 1 (S. pombe)	7.89999	9.19798	-1.29799	-2.45886	1.27533e-06	0.000504714
NM_052966P06705	NM_052966	C1orf24	chromosome 1 open reading frame 24	8.3579	9.65555	-1.29766	-2.45829	0.00108274	0.0306748
AB154416P00182	AB154416	BIRC5	baculoviral IAP repeat-containing 5 (survivin)	9.23214	10.5295	-1.29737	-2.4578	2.94598e-06	0.000850969
AK125490P00990	AK125490	N/A	Homo sapiens cDNA FLJ43501 fis, clone PEBLM2004497.	8.01687	9.31383	-1.29696	-2.45711	4.56802e-06	0.00110912
NM_001364P06582	NM_001364	DLG2	discs, large homolog 2, chapsyn-110 (Drosophila)	10.5628	11.8592	-1.2964	-2.45615	0.000221684	0.0118765
BC033540P01610	BC033540	DTL	denticleless homolog (Drosophila)	10.1433	11.4393	-1.29602	-2.4555	7.30403e-05	0.00605482
NM_016475P00523	NM_016475	C14orf100	chromosome 14 open reading frame 100	11.1196	12.4141	-1.29447	-2.45287	7.10746e-06	0.00147297
NM_202003P02466	NM_202003	FOXM1	forkhead box M1	10.0749	11.3688	-1.2939	-2.45189	1.44369e-05	0.00228796
BC098112P00317	BC098112	HIST1H2BB	histone 1, H2bb	11.2313	12.5252	-1.29387	-2.45185	0.000681964	0.0232742
NM_020892P02014	NM_020892	DTX2	deltex homolog 2 (Drosophila)	9.88215	11.1749	-1.29277	-2.44999	0.000362952	0.0159349
BC001871P00563	BC001871	C20orf24	chromosome 20 open reading frame 24	11.2606	12.5525	-1.29197	-2.44862	0.000120268	0.00814358
BC107750P00606	BC107750	CDC2	cell division cycle 2, G1 to S and G2 to M	8.76077	10.0523	-1.29151	-2.44784	1.75299e-06	0.000608443
XM_031553P06396	XM_031553	SR140	U2-associated SR140 protein	8.2834	9.57471	-1.29131	-2.4475	0.000820277	0.0260717
NM_001008735P00276	NM_001008735	HMG1L1	high-mobility group (nonhistone chromosomal) protein 1-like 1	10.1999	11.491	-1.29106	-2.44708	0.000730598	0.0243063
NM_001259P10540	NM_001259	CDK6	cyclin-dependent kinase 6	11.5547	12.8447	-1.29005	-2.44537	4.80373e-07	0.000285162
NM_002913P03585	NM_002913	RFC1	replication factor C (activator 1) 1, 145kDa	9.20796	10.4977	-1.28971	-2.44479	0.00129143	0.0340659
BC025232P02117	BC025232	CDC6	CDC6 cell division cycle 6 homolog (S. cerevisiae)	9.4617	10.751	-1.28927	-2.44404	3.06073e-07	0.000212276
NM_005628P01899	NM_005628	SLC1A5	solute carrier family 1 (neutral amino acid transporter), member 5	10.7681	12.0548	-1.28673	-2.43974	9.49194e-05	0.00699851
NM_012310P03391	NM_012310	KIF4A	kinesin family member 4A	9.18138	10.4681	-1.28671	-2.43972	2.00071e-05	0.00274585
NM_000276P04000	NM_000276	OCRL	oculocerebrorenal syndrome of Lowe	10.9064	12.1927	-1.28633	-2.43906	4.80614e-08	7.82932e-05
NM_006101P00999	NM_006101	KNTC2	kinetochore associated 2	8.10383	9.3892	-1.28537	-2.43744	0.00140133	0.0358186
NM_001968P01741	NM_001968	EIF4E	eukaryotic translation initiation factor 4E	10.0347	11.32	-1.28524	-2.43723	5.32399e-06	0.00121874
AK023782P02976	AK023782	GALNT10	UDP-N-acetyl-alpha-D-galactosamine:polypeptide N-acetylgalactosaminyltransferase 10 (GalNAc-T10)	10.316	11.5998	-1.28377	-2.43474	1.21232e-06	0.000485259
XM_372579P01930	XM_372579	LOC390604	similar to Dynamin-1 (D100) (Dynamin, brain) (B-dynamin)	8.45836	9.74157	-1.28321	-2.43379	0.000629697	0.0223348
BC034641P01551	BC034641	ESCO2	establishment of cohesion 1 homolog 2 (S. cerevisiae)	7.951	9.23404	-1.28304	-2.43351	8.98344e-07	0.000402091
NM_002263P02142	NM_002263	KIFC1	kinesin family member C1	10.4468	11.7267	-1.27984	-2.42812	7.49712e-07	0.000364635
NM_032375P01656	NM_032375	AKT1S1	AKT1 substrate 1 (proline-rich)	10.8127	12.0918	-1.27904	-2.42677	5.47016e-05	0.00506665
XM_933962P00567	XM_933962	RP11-263I4.1	region containing F-box protein 10	10.6285	11.9076	-1.27903	-2.42676	1.70818e-06	0.000601873
NM_003898P06529	NM_003898	SYNJ2	synaptojanin 2	7.52141	8.7996	-1.27819	-2.42535	0.000406338	0.0170823
NM_001007139P01643	NM_001007139	C11orf43	chromosome 11 open reading frame 43	12.2306	13.5064	-1.27583	-2.42138	8.9467e-05	0.00674594
XM_928663P04483	XM_928663	LOC645649	hypothetical protein LOC645649	9.34154	10.6165	-1.27494	-2.41989	0.000152736	0.00954276
XM_497898P00381	XM_497898	LOC442065	similar to zinc finger protein 207	9.80575	11.0804	-1.2746	-2.41932	4.33235e-05	0.00440774
NM_005195P01181	NM_005195	CEBPD	CCAAT/enhancer binding protein (C/EBP), delta	8.37456	9.64853	-1.27397	-2.41825	0.000636682	0.0224903
NM_004503P00858	NM_004503	HOXC6	homeobox C6	10.813	12.0861	-1.27317	-2.41693	4.07928e-06	0.00103531
BC007606P00238	BC007606	N/A	Homo sapiens cDNA clone IMAGE:3351130, complete cds.	10.1297	11.4027	-1.273	-2.41664	5.54237e-05	0.00510161
BC005004P01008	BC005004	FAM64A	family with sequence similarity 64, member A	9.38832	10.6611	-1.27274	-2.4162	0.000496762	0.0192303
NM_003234P04728	NM_003234	TFRC	transferrin receptor (p90, CD71)	10.6039	11.8759	-1.27206	-2.41506	4.29915e-06	0.00106412
AK125239P01279	AK125239	LOC165186	similar to RIKEN cDNA 4632412N22 gene	8.61068	9.88258	-1.2719	-2.41479	0.000239947	0.0124965
BC024253P01122	BC024253	LOC641367	hypothetical LOC641367	7.72326	8.99486	-1.2716	-2.41429	0.000733007	0.0243344
NM_002715P02120	NM_002715	PPP2CA	protein phosphatase 2 (formerly 2A), catalytic subunit, alpha isoform	9.10133	10.3722	-1.27089	-2.41311	6.47399e-05	0.00560994
NM_003981P01628	NM_003981	PRC1	protein regulator of cytokinesis 1	9.36867	10.6383	-1.26963	-2.41099	8.42095e-05	0.00653454
NM_001012412P00475	NM_001012412	SGOL1	shugoshin-like 1 (S. pombe)	8.43228	9.70174	-1.26946	-2.41072	1.29691e-07	0.000135591
NM_012310P03159	NM_012310	KIF4A	kinesin family member 4A	9.46777	10.7368	-1.26902	-2.40998	1.23382e-06	0.000492461
NM_005252P00881	NM_005252	FOS	v-fos FBJ murine osteosarcoma viral oncogene homolog	9.30981	10.5784	-1.26863	-2.40932	1.63194e-05	0.00244523
BC043502P01321	BC043502	NEK2	NIMA (never in mitosis gene a)-related kinase 2	8.81188	10.0798	-1.26795	-2.4082	5.04991e-06	0.00116502
NM_173636P03331	NM_173636	WDR62	WD repeat domain 62	8.84686	10.1139	-1.26709	-2.40675	0.00133428	0.0347209
NM_005252P01459	NM_005252	FOS	v-fos FBJ murine osteosarcoma viral oncogene homolog	8.65273	9.91964	-1.26692	-2.40646	4.82669e-07	0.000285317
NM_018154P00510	NM_018154	ASF1B	ASF1 anti-silencing function 1 homolog B (S. cerevisiae)	9.59333	10.8598	-1.26652	-2.4058	4.55415e-06	0.00110767
XM_377230P00224	XM_377230	LOC401703	similar to Splicing factor U2AF 35 kDa subunit (U2 auxiliary factor 35 kDa subunit) (U2 snRNP auxiliary factor small subunit)	9.23735	10.5028	-1.2654	-2.40395	0.00150264	0.0373915
NM_001786P00779	NM_001786	CDC2	cell division cycle 2, G1 to S and G2 to M	9.2405	10.5053	-1.26477	-2.40289	2.77014e-06	0.000820838
NM_014875P05981	NM_014875	KIF14	kinesin family member 14	8.77944	10.0424	-1.26292	-2.39981	1.65617e-05	0.00247389
XM_926643P00770	XM_926643	tcag7.926	Rho guanine nucleotide exchange factor (GEF) 5	10.121	11.3823	-1.2613	-2.39711	4.02867e-06	0.00102891
NM_000787P02085	NM_000787	DBH	dopamine beta-hydroxylase (dopamine beta-monooxygenase)	12.0809	13.3418	-1.26092	-2.39648	1.05338e-06	0.000445842
NM_001003698P07304	NM_001003698	RREB1	ras responsive element binding protein 1	8.54892	9.80878	-1.25986	-2.39473	0.000830357	0.0262917
XM_291763P01523	XM_291763	LOC340947	similar to eukaryotic translation initiation factor 3, subunit 6 interacting protein	8.67715	9.93678	-1.25963	-2.39435	0.000411353	0.0172106
BC006192P02702	BC006192	FOXM1	forkhead box M1	9.74432	11.0036	-1.25931	-2.39381	3.37198e-05	0.00379416
NM_007174P07581	NM_007174	CIT	citron (rho-interacting, serine/threonine kinase 21)	8.3377	9.59697	-1.25927	-2.39374	5.95534e-08	8.7823e-05
AY327595P00375	AY327595	MUC1	mucin 1, cell surface associated	10.3124	11.5715	-1.25918	-2.39359	0.000195493	0.0110568
BC048988P01370	BC048988	C13orf3	chromosome 13 open reading frame 3	8.7409	9.99908	-1.25818	-2.39194	9.18387e-07	0.000403427
CR604753P01085	CR604753	N/A	full-length cDNA clone CS0DF018YJ11 of Fetal brain of Homo sapiens (human).	11.0855	12.3421	-1.25664	-2.38939	3.85547e-06	0.00100702
BC002844P02075	BC002844	NFKB2	nuclear factor of kappa light polypeptide gene enhancer in B-cells 2 (p49/p100)	11.7981	13.0544	-1.25634	-2.38889	6.69015e-07	0.000343859
XM_208361P00168	XM_208361	LOC285900	similar to 60S ribosomal protein L6 (TAX-responsive enhancer element binding protein 107) (TAXREB107) (Neoplasm-related protein C140)	11.4211	12.6771	-1.25594	-2.38822	1.10583e-07	0.000127265
BC000302P01573	BC000302	DLST	dihydrolipoamide S-succinyltransferase (E2 component of 2-oxo-glutarate complex)	10.1997	11.4552	-1.25549	-2.38748	0.00117486	0.0321318
AK125490P00946	AK125490	N/A	Homo sapiens cDNA FLJ43501 fis, clone PEBLM2004497.	8.4389	9.6939	-1.255	-2.38668	1.54067e-05	0.00237157
NM_001018021P00623	NM_001018021	MUC1	mucin 1, cell surface associated	10.1287	11.3835	-1.2548	-2.38634	0.00129361	0.0340969
BC113875P02896	BC113875	UHRF1	ubiquitin-like, containing PHD and RING finger domains, 1	9.84514	11.0995	-1.25436	-2.38561	3.6576e-07	0.00024057
XM_927663P00242	XM_927663	LOC644539	similar to sorting nexin associated golgi protein 1	9.14618	10.3997	-1.25352	-2.38422	8.39225e-07	0.000384223
XM_926025P00034	XM_926025	LOC642536	similar to Matrin-3	9.70687	10.9601	-1.25323	-2.38374	6.06355e-06	0.00130089
NM_032043P04481	NM_032043	BRIP1	BRCA1 interacting protein C-terminal helicase 1	7.44849	8.70087	-1.25239	-2.38236	0.00108169	0.03067
BC015729P03346	BC015729	TLE3	transducin-like enhancer of split 3 (E(sp1) homolog, Drosophila)	10.6404	11.8925	-1.25211	-2.38189	4.44354e-05	0.00446253
BC067093P03009	BC067093	CHAF1A	chromatin assembly factor 1, subunit A (p150)	10.1273	11.3793	-1.25202	-2.38175	5.4649e-06	0.00123662
NM_147777P00828	NM_147777	SNX15	sorting nexin 15	9.8803	11.1321	-1.25181	-2.3814	7.20078e-06	0.00148679
NM_001012410P01262	NM_001012410	SGOL1	shugoshin-like 1 (S. pombe)	8.33655	9.58783	-1.25129	-2.38053	2.63855e-08	5.57436e-05
NM_005030P01285	NM_005030	PLK1	polo-like kinase 1 (Drosophila)	10.6397	11.8906	-1.25095	-2.37997	1.81568e-07	0.000162279
NM_000351P05633	NM_000351	STS	steroid sulfatase (microsomal), arylsulfatase C, isozyme S	8.767	10.0175	-1.25052	-2.37927	4.26923e-05	0.00437209
NM_198947P02002	NM_198947	FAM111B	family with sequence similarity 111, member B	7.6348	8.88467	-1.24987	-2.3782	3.78151e-05	0.00407954
NM_032221P09560	NM_032221	CHD6	chromodomain helicase DNA binding protein 6	9.27261	10.522	-1.24944	-2.37749	0.00123792	0.0331855
XM_373497P01559	XM_373497	LOC387763	hypothetical LOC387763	10.8544	12.1018	-1.24739	-2.37411	5.06437e-06	0.00116502
XM_929732P00340	XM_929732	MCART2	mitochondrial carrier triple repeat 2	7.68915	8.9358	-1.24664	-2.37289	0.000242829	0.0125909
NM_005078P02298	NM_005078	TLE3	transducin-like enhancer of split 3 (E(sp1) homolog, Drosophila)	10.8835	12.13	-1.24648	-2.37262	0.000252443	0.0128839
DQ099387P00414	DQ099387	CRSP8	cofactor required for Sp1 transcriptional activation, subunit 8, 34kDa	9.37821	10.6237	-1.24552	-2.37104	0.000356786	0.0157878
NM_148957P03337	NM_148957	TNFRSF19	tumor necrosis factor receptor superfamily, member 19	9.0079	10.2531	-1.24519	-2.3705	5.89182e-06	0.00128157
NM_201264P01633	NM_201264	NRP2	neuropilin 2	8.36019	9.60399	-1.2438	-2.36822	8.18732e-06	0.00162117
NM_020999P00487	NM_020999	NEUROG3	neurogenin 3	8.8328	10.0765	-1.24373	-2.3681	0.000180734	0.0105545
BC050548P03141	BC050548	KIF4A	kinesin family member 4A	9.45744	10.701	-1.24357	-2.36784	2.41958e-06	0.000760029
NM_018131P01595	NM_018131	CEP55	centrosomal protein 55kDa	9.14723	10.3908	-1.24357	-2.36784	8.21843e-06	0.00162117
XM_934226P00351	XM_934226	RP11-312O7.1	novel protein	8.52492	9.76794	-1.24302	-2.36694	0.000259887	0.013059
NM_000922P03705	NM_000922	PDE3B	phosphodiesterase 3B, cGMP-inhibited	10.1201	11.3631	-1.24301	-2.36693	1.20886e-07	0.000130274
XM_930517P01307	XM_930517	LOC645931	similar to flap structure-specific endonuclease 1	9.0163	10.2579	-1.24158	-2.36458	0.000690556	0.0234417
BC109024P01124	BC109024	ADAM21	ADAM metallopeptidase domain 21	8.32	9.56143	-1.24143	-2.36433	0.000170373	0.0102025
BC002703P00357	BC002703	CENPA	centromere protein A, 17kDa	8.87306	10.1137	-1.24068	-2.36309	9.21413e-06	0.00173038
AY517554P01869	AY517554	RALBP1	ralA binding protein 1	9.39529	10.6359	-1.24064	-2.36303	2.14809e-05	0.00286226
NM_016315P02381	NM_016315	GULP1	GULP, engulfment adaptor PTB domain containing 1	8.49586	9.73533	-1.23947	-2.36112	0.000853726	0.0266976
NM_020808P05435	NM_020808	SIPA1L2	signal-induced proliferation-associated 1 like 2	9.08739	10.3268	-1.23941	-2.36101	0.000619942	0.0221221
NM_005180P02282	NM_005180	PCGF4	polycomb group ring finger 4	10.2255	11.4643	-1.23879	-2.36	3.09676e-07	0.000212668
BC014514P03119	BC014514	LDLR	low density lipoprotein receptor (familial hypercholesterolemia)	9.66936	10.9061	-1.23678	-2.35672	0.000145081	0.0092514
BC010096P03392	BC010096	PACS1	phosphofurin acidic cluster sorting protein 1	10.2436	11.4795	-1.2359	-2.35528	0.000305794	0.0144206
CR933674P04682	CR933674	DLG2	discs, large homolog 2, chapsyn-110 (Drosophila)	10.0004	11.2346	-1.2343	-2.35266	0.000796805	0.0256265
NM_001008783P01719	NM_001008783	SLC35D3	solute carrier family 35, member D3	9.558	10.788	-1.23004	-2.34573	5.08117e-05	0.00482284
BC015706P01689	BC015706	C18orf24	chromosome 18 open reading frame 24	8.37549	9.6055	-1.23001	-2.34569	0.000735484	0.0243878
NM_001008783P01395	NM_001008783	SLC35D3	solute carrier family 35, member D3	10.3777	11.6074	-1.22972	-2.34521	3.32183e-06	0.000914294
BC071619P00430	BC071619	EEF1A1	eukaryotic translation elongation factor 1 alpha 1	10.1674	11.3967	-1.22927	-2.34448	0.00113114	0.0314761
BC105956P01486	BC105956	EFNB2	ephrin-B2	11.2669	12.4956	-1.22871	-2.34357	6.04702e-07	0.000330923
XM_930441P01106	XM_930441	LOC645291	similar to C-terminal binding protein 2	10.3143	11.5428	-1.22852	-2.34326	0.00171498	0.0402449
D50915P06724	D50915	KIAA0125	KIAA0125	9.6406	10.869	-1.22841	-2.34308	0.000203024	0.0113093
BC108716P00880	BC108716	P18SRP	P18SRP protein	7.74131	8.96955	-1.22824	-2.34281	0.000717935	0.0240853
NM_001259P11088	NM_001259	CDK6	cyclin-dependent kinase 6	11.7543	12.9822	-1.22785	-2.34217	3.18592e-05	0.00364652
XM_371575P04856	XM_371575	PRPF40A	PRP40 pre-mRNA processing factor 40 homolog A (yeast)	8.34012	9.56762	-1.2275	-2.34161	0.00196093	0.04362
BC046415P01130	BC046415	N/A	Homo sapiens cDNA clone MGC:42411 IMAGE:4821872, complete cds.	8.93004	10.1573	-1.22725	-2.34121	4.24278e-05	0.00435137
BC056150P02108	BC056150	ELK1	ELK1, member of ETS oncogene family	10.5412	11.7669	-1.22571	-2.33871	1.32539e-05	0.00217426
NM_021953P02230	NM_021953	FOXM1	forkhead box M1	10.8576	12.0832	-1.22565	-2.3386	4.24598e-06	0.00105944
BC048347P01969	BC048347	KIF18A	kinesin family member 18A	8.1841	9.40907	-1.22497	-2.3375	0.000165717	0.010044
NM_015331P02288	NM_015331	NCSTN	nicastrin	11.782	13.0065	-1.22451	-2.33676	3.26294e-05	0.00369543
NM_025075P00669	NM_025075	THOC7	THO complex 7 homolog (Drosophila)	10.3178	11.542	-1.22418	-2.33623	1.31536e-05	0.00217254
NM_001008396P04543	NM_001008396	WDHD1	WD repeat and HMG-box DNA binding protein 1	7.8452	9.0688	-1.2236	-2.33529	3.24133e-05	0.00368585
BC113116P03797	BC113116	CLSPN	claspin homolog (Xenopus laevis)	8.80561	10.029	-1.2234	-2.33496	3.23941e-05	0.00368585
NM_001012411P00666	NM_001012411	SGOL1	shugoshin-like 1 (S. pombe)	9.07202	10.295	-1.22302	-2.33435	4.27546e-07	0.000258359
NM_001007254P05111	NM_001007254	ATP6V1C1	ATPase, H+ transporting, lysosomal 42kDa, V1 subunit C1	9.2688	10.4904	-1.22161	-2.33207	0.000548079	0.0204135
BC013609P02944	BC013609	CDH11	cadherin 11, type 2, OB-cadherin (osteoblast)	10.5993	11.8209	-1.22156	-2.33199	2.73154e-06	0.000816059
BC014546P01560	BC014546	ACTR2	ARP2 actin-related protein 2 homolog (yeast)	11.3722	12.5938	-1.22154	-2.33195	0.000137727	0.00892047
BX647688P04074	BX647688	SYTL5	synaptotagmin-like 5	7.75523	8.97571	-1.22048	-2.33024	0.00178073	0.0410551
NM_004701P00479	NM_004701	CCNB2	cyclin B2	9.49826	10.7187	-1.22046	-2.33021	1.1137e-05	0.00194793
NM_032038P01276	NM_032038	SPIN1	spinster	11.2493	12.4694	-1.2201	-2.32962	0.000634001	0.0224239
BC013300P00719	BC013300	AURKB	aurora kinase B	9.35199	10.5718	-1.21983	-2.3292	2.87876e-05	0.00343862
AJ567757P00129	AJ567757	N/A	Homo sapiens partial mRNA for KI67 Antigen (MKI67 gene), variant lacking exons 3-12.	8.08894	9.30789	-1.21895	-2.32777	0.000108228	0.00763217
NM_015411P01010	NM_015411	SUMF2	sulfatase modifying factor 2	11.8446	13.0635	-1.21889	-2.32767	5.74664e-06	0.00126531
XM_926703P00016	XM_926703	LOC642817	similar to Heterogeneous nuclear ribonucleoprotein A1 (Helix-destabilizing protein) (Single-strand binding protein) (hnRNP core protein A1) (HDP-1) (Topoisomerase-inhibitor suppressed)	10.3261	11.5449	-1.21871	-2.32738	3.1244e-05	0.00360419
NM_006101P01140	NM_006101	KNTC2	kinetochore associated 2	8.60204	9.8205	-1.21846	-2.32698	0.000808621	0.0258641
NM_005719P00541	NM_005719	ARPC3	actin related protein 2/3 complex, subunit 3, 21kDa	11.495	12.712	-1.21705	-2.3247	1.71325e-05	0.00251582
NM_199414P01790	NM_199414	PRC1	protein regulator of cytokinesis 1	9.54795	10.7644	-1.21644	-2.32373	1.98463e-05	0.00274199
NM_002228P02314	NM_002228	JUN	v-jun sarcoma virus 17 oncogene homolog (avian)	8.65039	9.8661	-1.21571	-2.32256	0.00128529	0.0339487
BC058822P01022	BC058822	LOC204010	similar to 40S ribosomal protein SA (P40) (34/67 kDa laminin receptor) (Colon carcinoma laminin-binding protein) (NEM/1CHD4) (Multidrug resistance-associated protein MGr1-Ag)	10.6471	11.8616	-1.21452	-2.32063	0.00107998	0.0306402
NM_024761P05414	NM_024761	MOBKL2B	MOB1, Mps One Binder kinase activator-like 2B (yeast)	8.6082	9.82258	-1.21438	-2.32041	6.35035e-05	0.00554996
BC001025P01245	BC001025	RCL1	RNA terminal phosphate cyclase-like 1	8.9883	10.2016	-1.21335	-2.31875	3.29266e-06	0.00090984
XM_934464P00061	XM_934464	LOC399942	hypothetical gene supported by AF081484	9.37307	10.5855	-1.21238	-2.3172	4.0619e-05	0.00427291
NM_152515P02043	NM_152515	CKAP2L	cytoskeleton associated protein 2-like	8.37042	9.58219	-1.21177	-2.31622	0.000319832	0.0148319
AK057365P00719	AK057365	TLOC1	translocation protein 1	8.8172	10.0274	-1.21017	-2.31365	0.00200272	0.0441455
NM_004217P00699	NM_004217	AURKB	aurora kinase B	9.05105	10.2612	-1.21014	-2.3136	2.05747e-06	0.000679819
NM_000351P05794	NM_000351	STS	steroid sulfatase (microsomal), arylsulfatase C, isozyme S	9.32432	10.5343	-1.21002	-2.31341	1.49996e-05	0.00234068
XM_086360P01369	XM_086360	LOC148915	similar to Nonhistone chromosomal protein HMG-17 (High-mobility group nucleosome binding domain 2)	8.79977	10.0097	-1.20994	-2.31328	0.00151324	0.037579
NM_052940P01027	NM_052940	LRRC42	leucine rich repeat containing 42	10.703	11.9125	-1.20944	-2.31247	0.000615646	0.0219856
NM_031423P00607	NM_031423	CDCA1	cell division cycle associated 1	8.63616	9.84551	-1.20934	-2.31232	1.80295e-05	0.00258797
BC050378P00821	BC050378	GPX3	glutathione peroxidase 3 (plasma)	10.957	12.1662	-1.20918	-2.31206	0.000183954	0.0106484
AY327590P00388	AY327590	MUC1	mucin 1, cell surface associated	10.3266	11.5344	-1.20778	-2.30981	0.000924093	0.027972
XM_929316P00296	XM_929316	LOC391771	similar to protein tyrosine phosphatase, non-receptor type 11	8.71476	9.92158	-1.20681	-2.30827	7.7364e-05	0.00625727
BC060789P02627	BC060789	COLEC12	collectin sub-family member 12	9.03077	10.2375	-1.20669	-2.30808	0.000827941	0.0262246
BC104969P00271	BC104969	DLG2	discs, large homolog 2, chapsyn-110 (Drosophila)	10.5164	11.7226	-1.20617	-2.30725	9.37203e-06	0.00175298
NM_001364P06300	NM_001364	DLG2	discs, large homolog 2, chapsyn-110 (Drosophila)	9.95893	11.1647	-1.20581	-2.30667	0.000778903	0.0253284
XM_933365P00083	XM_933365	LOC646049	hypothetical protein LOC646049	9.74221	10.9471	-1.20489	-2.30519	0.000102043	0.00734625
AB194232P02018	AB194232	UBE3A	ubiquitin protein ligase E3A (human papilloma virus E6-associated protein, Angelman syndrome)	10.0269	11.2313	-1.20441	-2.30444	4.04601e-06	0.0010306
NM_014875P05279	NM_014875	KIF14	kinesin family member 14	8.55709	9.76132	-1.20423	-2.30414	8.70637e-05	0.00663234
BC028580P02894	BC028580	MGC26597	PIP5K1A pseudogene	8.71582	9.9193	-1.20348	-2.30294	0.000358448	0.0158264
NM_006479P01002	NM_006479	RAD51AP1	RAD51 associated protein 1	8.8032	10.0061	-1.20289	-2.30201	2.00753e-05	0.00274923
NM_003680P02539	NM_003680	YARS	tyrosyl-tRNA synthetase	10.5885	11.7899	-1.20145	-2.2997	3.46822e-07	0.00023176
AK056855P01665	AK056855	N/A	Homo sapiens cDNA FLJ32293 fis, clone PROST2001739.	10.6345	11.8356	-1.20107	-2.29909	5.87526e-05	0.0052729
NM_001012631P00444	NM_001012631	IL32	interleukin 32	10.0685	11.2688	-1.20033	-2.29792	0.000371051	0.0161688
NM_003134P00307	NM_003134	SRP14	signal recognition particle 14kDa (homologous Alu RNA binding protein)	11.2912	12.4909	-1.19967	-2.29687	5.62133e-06	0.00125032
BC063012P01266	BC063012	CRISPLD2	cysteine-rich secretory protein LCCL domain containing 2	9.30016	10.4996	-1.19941	-2.29646	1.32233e-06	0.000514591
AB084281P08845	AB084281	N/A	Homo sapiens mRNA for chimeric MOZ-ASXH2 fusion protein, complete cds.	10.4643	11.6636	-1.19926	-2.29622	4.22789e-07	0.000257526
NM_000201P02552	NM_000201	ICAM1	intercellular adhesion molecule 1 (CD54), human rhinovirus receptor	11.7661	12.9649	-1.1988	-2.29549	2.63244e-05	0.00325215
AY336089P00157	AY336089	GNB2L1	guanine nucleotide binding protein (G protein), beta polypeptide 2-like 1	12.0655	13.2643	-1.19871	-2.29535	1.73574e-06	0.000604901
XM_929016P00083	XM_929016	LOC440929	similar to 40S ribosomal protein S29	9.89402	11.0923	-1.19825	-2.29462	0.00227005	0.0474932
XM_031553P06090	XM_031553	SR140	U2-associated SR140 protein	8.7344	9.93265	-1.19824	-2.2946	0.000306252	0.0144337
NM_133265P05246	NM_133265	AMOT	angiomotin	9.66071	10.8589	-1.19818	-2.2945	0.000252166	0.0128818
AK027651P02712	AK027651	DTL	denticleless homolog (Drosophila)	8.53233	9.73	-1.19767	-2.29369	4.16211e-06	0.00104873
NM_020182P04221	NM_020182	TMEPAI	transmembrane, prostate androgen induced RNA	8.32403	9.52165	-1.19763	-2.29362	0.00216041	0.0461519
BC001269P01412	BC001269	SPOP	speckle-type POZ protein	10.7227	11.9201	-1.19739	-2.29325	3.65404e-06	0.00097694
AY327599P00415	AY327599	MUC1	mucin 1, cell surface associated	10.1694	11.3667	-1.19735	-2.29318	0.000346962	0.0155667
CR933674P04952	CR933674	DLG2	discs, large homolog 2, chapsyn-110 (Drosophila)	10.5758	11.773	-1.19723	-2.29299	4.68914e-06	0.00112328
CR606408P01443	CR606408	N/A	full-length cDNA clone CS0DF032YF01 of Fetal brain of Homo sapiens (human).	10.7242	11.9213	-1.1971	-2.29278	1.52839e-07	0.000152944
XM_928418P04248	XM_928418	LOC645378	hypothetical protein LOC645378	10.5745	11.7705	-1.19596	-2.29097	0.000166591	0.0100772
NM_004559P01202	NM_004559	YBX1	Y box binding protein 1	10.7809	11.9758	-1.19487	-2.28924	0.000185675	0.0106871
XM_498146P00071	XM_498146	LOC442261	similar to Coiled-coil-helix-coiled-coil-helix domain containing protein 2 (HCV NS2 trans-regulated protein) (NS2TP)	8.76581	9.96028	-1.19447	-2.2886	0.000522815	0.0198118
AK000490P01690	AK000490	DEPDC1	DEP domain containing 1	7.66098	8.85543	-1.19445	-2.28858	0.000210204	0.011544
XM_934135P00552	XM_934135	LOC644035	similar to non-POU domain containing, octamer-binding	11.8639	13.0574	-1.19351	-2.28709	0.00104123	0.0299964
NM_182705P00514	NM_182705	FAM101B	family with sequence similarity 101, member B	11.1649	12.3582	-1.19325	-2.28667	0.000273136	0.0134832
BC017018P00432	BC017018	DNAJC12	DnaJ (Hsp40) homolog, subfamily C, member 12	9.35891	10.5512	-1.19226	-2.2851	8.82634e-05	0.00669483
NM_012112P02651	NM_012112	TPX2	TPX2, microtubule-associated, homolog (Xenopus laevis)	10.2145	11.4065	-1.19198	-2.28466	1.1498e-06	0.000472384
D78579P03046	D78579	NR4A3	nuclear receptor subfamily 4, group A, member 3	8.27714	9.4686	-1.19146	-2.28383	1.50946e-05	0.00234185
NM_000057P03444	NM_000057	BLM	Bloom syndrome	8.59534	9.78634	-1.19101	-2.28312	0.000401848	0.0169884
XM_929064P00123	XM_929064	LOC646104	similar to 60S ribosomal protein L32	10.8958	12.0865	-1.19072	-2.28267	0.000505831	0.0193938
NM_005225P01075	NM_005225	E2F1	E2F transcription factor 1	10.0799	11.2699	-1.18995	-2.28145	0.0017575	0.040761
XM_293671P00137	XM_293671	SAR1P3	SAR1 gene homolog (S. cerevisiae) pseudogene 3	8.65004	9.83988	-1.18984	-2.28127	0.00172136	0.0403204
NM_016195P05041	NM_016195	MPHOSPH1	M-phase phosphoprotein 1	7.94412	9.13386	-1.18974	-2.28112	0.00094652	0.028326
NM_000390P04126	NM_000390	CHM	choroideremia (Rab escort protein 1)	10.3619	11.5513	-1.18937	-2.28052	1.50284e-05	0.00234068
NM_020783P03028	NM_020783	SYT4	synaptotagmin IV	11.6293	12.8184	-1.18907	-2.28006	7.46831e-06	0.00152217
BC010958P00445	BC010958	CCND2	cyclin D2	8.48628	9.67511	-1.18883	-2.27968	0.000216661	0.0117323
NM_003030P02055	NM_003030	SHOX2	short stature homeobox 2	10.7259	11.9144	-1.1885	-2.27915	3.20076e-05	0.00365753
NM_032021P01335	NM_032021	TMEM133	transmembrane protein 133	10.9799	12.1682	-1.18827	-2.27879	4.87781e-06	0.00114832
BC011454P01698	BC011454	AMOTL2	angiomotin like 2	11.0636	12.2518	-1.18815	-2.2786	0.000336184	0.0152734
BC109298P02071	BC109298	PAK1	p21/Cdc42/Rac1-activated kinase 1 (STE20 homolog, yeast)	10.3341	11.5219	-1.18779	-2.27804	0.0007461	0.0246078
AK092763P02014	AK092763	ARHGAP9	Rho GTPase activating protein 9	9.21241	10.4002	-1.18779	-2.27804	5.56292e-05	0.00511045
XM_372200P00350	XM_372200	LOC389842	similar to Ran-specific GTPase-activating protein (Ran binding protein 1) (RanBP1)	9.54549	10.7327	-1.18724	-2.27717	0.00189873	0.0427761
AK057444P01985	AK057444	N/A	Homo sapiens cDNA FLJ32882 fis, clone TESTI2004207, moderately similar to Columba livia mRNA for 5-nucleotidase.	9.83511	11.0222	-1.18713	-2.27699	0.000441683	0.0179302
XM_929781P00031	XM_929781	LOC646821	similar to cytoplasmic beta-actin	9.70553	10.8917	-1.18619	-2.27552	3.62668e-06	0.000972859
NM_003579P01906	NM_003579	RAD54L	RAD54-like (S. cerevisiae)	9.07634	10.2624	-1.18603	-2.27525	5.47273e-06	0.00123662
NM_018047P01248	NM_018047	RBM22	RNA binding motif protein 22	10.775	11.9609	-1.18591	-2.27506	0.000303814	0.0143503
BC048988P02011	BC048988	C13orf3	chromosome 13 open reading frame 3	8.12304	9.30892	-1.18588	-2.27502	2.86098e-05	0.00343403
NM_020225P03985	NM_020225	STOX2	storkhead box 2	10.5981	11.7825	-1.18435	-2.27261	0.000477066	0.0187575
M13930P01757	M13930	N/A	Human c-myc-P64 mRNA, initiating from promoter P0, (HLmyc3.1) partial cds.	8.80449	9.98823	-1.18374	-2.27164	0.000407695	0.0171161
XM_930541P00404	XM_930541	ID2B	inhibitor of DNA binding 2B, dominant negative helix-loop-helix protein	9.8731	11.0562	-1.18309	-2.27062	2.68005e-05	0.00329643
BC048347P02078	BC048347	KIF18A	kinesin family member 18A	8.52185	9.70395	-1.1821	-2.26906	3.41763e-05	0.00383344
NM_018101P01482	NM_018101	CDCA8	cell division cycle associated 8	11.043	12.2243	-1.18129	-2.2678	2.04775e-06	0.000679815
NM_022083P02918	NM_022083	C1orf24	chromosome 1 open reading frame 24	9.73046	10.9117	-1.18123	-2.2677	1.10399e-05	0.00193815
CR600872P01505	CR600872	N/A	full-length cDNA clone CS0DF015YL14 of Fetal brain of Homo sapiens (human).	10.3213	11.5017	-1.18033	-2.26629	0.00012475	0.0083582
BC043502P01477	BC043502	NEK2	NIMA (never in mitosis gene a)-related kinase 2	8.71485	9.89516	-1.18031	-2.26625	0.00138568	0.0356002
NM_032017P02690	NM_032017	STK40	serine/threonine kinase 40	11.2646	12.4449	-1.18028	-2.2662	0.000426094	0.0175726
AK023374P01816	AK023374	MON1B	MON1 homolog B (yeast)	10.2689	11.4491	-1.18016	-2.26601	0.000184752	0.0106514
BC002658P00009	BC002658	RPS27	ribosomal protein S27 (metallopanstimulin 1)	10.657	11.8356	-1.17856	-2.26351	0.000853211	0.0266976
NM_006547P02993	NM_006547	IGF2BP3	insulin-like growth factor 2 mRNA binding protein 3	9.813	10.991	-1.17799	-2.26261	0.000319464	0.0148296
NM_018534P03095	NM_018534	NRP2	neuropilin 2	9.3062	10.4836	-1.17743	-2.26173	0.000298029	0.0142281
NM_014244P03213	NM_014244	ADAMTS2	ADAM metallopeptidase with thrombospondin type 1 motif, 2	10.5075	11.6847	-1.17727	-2.26148	0.00044342	0.0179749
NM_030965P01044	NM_030965	ST6GALNAC5	ST6 (alpha-N-acetyl-neuraminyl-2,3-beta-galactosyl-1,3)-N-acetylgalactosaminide alpha-2,6-sialyltransferase 5	10.2744	11.4512	-1.17672	-2.26062	2.61328e-06	0.000792445
XM_933852P00523	XM_933852	LOC441034	similar to 60S ribosomal protein L7a	11.0142	12.1903	-1.1761	-2.25965	0.00143025	0.0362665
NM_001029989P00591	NM_001029989	KIAA0101	KIAA0101	8.58054	9.75645	-1.17591	-2.25935	8.3329e-06	0.00163476
NM_019610P02766	NM_019610	RBMXL1	RNA binding motif protein, X-linked-like 1	9.90797	11.0823	-1.17429	-2.25682	8.55618e-06	0.00165518
NM_018403P00899	NM_018403	DCP1A	DCP1 decapping enzyme homolog A (S. cerevisiae)	11.5344	12.7086	-1.17419	-2.25666	4.06563e-05	0.00427291
BC002763P03130	BC002763	PRKAR2A	protein kinase, cAMP-dependent, regulatory, type II, alpha	8.56663	9.74021	-1.17358	-2.2557	0.00222478	0.0468626
NM_148957P03152	NM_148957	TNFRSF19	tumor necrosis factor receptor superfamily, member 19	9.0676	10.2411	-1.17349	-2.25556	4.90105e-05	0.00474592
NM_175929P00404	NM_175929	FGF14	fibroblast growth factor 14	9.80104	10.9743	-1.17329	-2.25525	4.0709e-05	0.00427524
NM_145018P02732	NM_145018	FLJ25416	hypothetical protein FLJ25416	8.08655	9.25941	-1.17286	-2.25458	8.97379e-06	0.00170433
NM_016106P01136	NM_016106	SCFD1	sec1 family domain containing 1	9.90947	11.0806	-1.17111	-2.25185	0.000201429	0.0112543
CR593410P00882	CR593410	CRISPLD2	cysteine-rich secretory protein LCCL domain containing 2	9.69693	10.8675	-1.17058	-2.25102	0.000115885	0.00795444
NM_024969P01541	NM_024969	TAIP-2	TGF-beta induced apoptosis protein 2	9.62037	10.7908	-1.17039	-2.25072	2.78582e-05	0.00337614
BC113116P04046	BC113116	CLSPN	claspin homolog (Xenopus laevis)	8.36754	9.53767	-1.17013	-2.25031	1.74193e-05	0.00252634
BC017873P00873	BC017873	FAM33A	family with sequence similarity 33, member A	8.00459	9.17451	-1.16993	-2.25	8.99598e-06	0.00170541
NM_001012634P00311	NM_001012634	IL32	interleukin 32	10.2197	11.3893	-1.16962	-2.24953	4.44945e-05	0.00446513
XM_928032P00183	XM_928032	LOC644944	hypothetical protein LOC644944	8.77879	9.94829	-1.1695	-2.24934	7.40266e-05	0.00609332
AB046767P04706	AB046767	TLE3	transducin-like enhancer of split 3 (E(sp1) homolog, Drosophila)	10.8927	12.0619	-1.16917	-2.24882	1.9008e-05	0.00266828
BC099730P00387	BC099730	ABCA11	ATP-binding cassette, sub-family A (ABC1), member 11 (pseudogene)	8.26365	9.43224	-1.16859	-2.24792	0.00107296	0.0305116
NM_005030P01531	NM_005030	PLK1	polo-like kinase 1 (Drosophila)	10.4573	11.6254	-1.1681	-2.24715	9.26077e-06	0.00173681
AF077964P00294	AF077964	CLN3	ceroid-lipofuscinosis, neuronal 3, juvenile (Batten, Spielmeyer-Vogt disease)	11.285	12.453	-1.16802	-2.24703	0.000260485	0.013059
AF392452P06150	AF392452	OSBPL8	oxysterol binding protein-like 8	10.1091	11.2771	-1.168	-2.24701	0.000333209	0.0152007
BC034607P02652	BC034607	ASPM	asp (abnormal spindle)-like, microcephaly associated (Drosophila)	8.9244	10.0924	-1.16799	-2.24699	1.86401e-06	0.00063538
NM_002715P02375	NM_002715	PPP2CA	protein phosphatase 2 (formerly 2A), catalytic subunit, alpha isoform	8.35938	9.52731	-1.16794	-2.2469	0.000806913	0.0258271
NM_021141P03238	NM_021141	XRCC5	X-ray repair complementing defective repair in Chinese hamster cells 5 (double-strand-break rejoining	9.57457	10.7421	-1.16751	-2.24624	1.42682e-05	0.00227149
NM_001033953P00655	NM_001033953	CALCA	calcitonin/calcitonin-related polypeptide, alpha	7.2331	8.40045	-1.16735	-2.24598	4.89848e-05	0.00474592
NM_003486P04365	NM_003486	SLC7A5	solute carrier family 7 (cationic amino acid transporter, y+ system), member 5	11.32	12.4872	-1.16721	-2.24576	8.22157e-07	0.000379595
NM_024745P01794	NM_024745	SHCBP1	SHC SH2-domain binding protein 1	8.2708	9.43776	-1.16696	-2.24538	6.97355e-06	0.0014495
BC009108P02026	BC009108	MCM10	MCM10 minichromosome maintenance deficient 10 (S. cerevisiae)	9.07823	10.2442	-1.166	-2.24389	1.26897e-05	0.00212908
XM_926404P00001	XM_926404	LOC643033	similar to Heterogeneous nuclear ribonucleoprotein A1 (Helix-destabilizing protein) (Single-strand binding protein) (hnRNP core protein A1) (HDP)	8.93957	10.1052	-1.16568	-2.24339	0.000841514	0.0264689
BC069045P00102	BC069045	NDUFA11	NADH dehydrogenase (ubiquinone) 1 alpha subcomplex, 11, 14.7kDa	10.097	11.2624	-1.16543	-2.243	0.000298656	0.0142413
AF109733P02424	AF109733	SMARCD1	SWI/SNF related, matrix associated, actin dependent regulator of chromatin, subfamily d, member 1	11.4867	12.652	-1.16529	-2.24278	0.00107721	0.0305884
NM_016304P00765	NM_016304	C15orf15	chromosome 15 open reading frame 15	10.9097	12.0742	-1.16454	-2.24162	0.000356018	0.0157716
NM_015187P04148	NM_015187	KIAA0746	KIAA0746 protein	9.63913	10.8035	-1.16441	-2.24141	0.000201394	0.0112543
XM_929993P01078	XM_929993	LOC647009	similar to CG10343-PA	9.3596	10.524	-1.1644	-2.2414	0.000718585	0.0240853
NM_001165P03785	NM_001165	BIRC3	baculoviral IAP repeat-containing 3	9.10223	10.2664	-1.16415	-2.24101	2.31735e-05	0.00300047
NM_001364P06312	NM_001364	DLG2	discs, large homolog 2, chapsyn-110 (Drosophila)	9.91865	11.0827	-1.16402	-2.24081	0.000528293	0.0199523
BX649080P02469	BX649080	ACTR2	ARP2 actin-related protein 2 homolog (yeast)	10.2704	11.4343	-1.16394	-2.24068	2.14293e-05	0.0028613
AK129982P01103	AK129982	N/A	Homo sapiens cDNA FLJ26472 fis, clone KDN04506.	9.53151	10.6953	-1.16374	-2.24037	0.00142282	0.0361706
NM_152463P01703	NM_152463	EME1	essential meiotic endonuclease 1 homolog 1 (S. pombe)	9.22729	10.3905	-1.16318	-2.2395	2.30872e-05	0.00299207
BC050369P01092	BC050369	E2F1	E2F transcription factor 1	9.98599	11.1487	-1.16269	-2.23875	0.000934004	0.0281157
NM_003766P01348	NM_003766	BECN1	beclin 1 (coiled-coil, myosin-like BCL2 interacting protein)	11.3252	12.4877	-1.16246	-2.23839	0.00109155	0.0308153
BC046350P00006	BC046350	GTPBP1	GTP binding protein 1	8.9378	10.1	-1.16215	-2.23791	2.56185e-05	0.0031985
NM_004481P03850	NM_004481	GALNT2	UDP-N-acetyl-alpha-D-galactosamine:polypeptide N-acetylgalactosaminyltransferase 2 (GalNAc-T2)	11.5369	12.6989	-1.16202	-2.23771	7.74685e-06	0.00155934
BC051828P02396	BC051828	ARPP-21	cyclic AMP-regulated phosphoprotein, 21 kD	8.64436	9.80629	-1.16193	-2.23756	0.000375207	0.016274
XM_926024P00024	XM_926024	LOC347364	similar to WW domain binding protein 11	8.72458	9.88621	-1.16163	-2.23709	0.000992651	0.0290548
XM_928749P00330	XM_928749	LOC645738	similar to nucleolar protein family A, member 3	9.6612	10.8225	-1.16126	-2.23653	0.000403759	0.0170331
NM_001031684P01879	NM_001031684	SFRS7	splicing factor, arginine/serine-rich 7, 35kDa	8.95364	10.1145	-1.16085	-2.23589	0.00182711	0.0416552
NM_018975P01653	NM_018975	TERF2IP	telomeric repeat binding factor 2, interacting protein	11.2064	12.3665	-1.16014	-2.23479	0.000140169	0.00904102
XM_925816P00260	XM_925816	LOC642395	similar to paraspeckle protein 1	9.27368	10.4336	-1.15993	-2.23447	0.000256751	0.0130231
XM_927840P00826	XM_927840	LOC642981	hypothetical protein LOC642981	8.50688	9.66614	-1.15926	-2.23344	2.16116e-05	0.00286287
BC069293P00235	BC069293	EIF4EBP3	eukaryotic translation initiation factor 4E binding protein 3	9.44226	10.6012	-1.1589	-2.23286	0.000790329	0.0255002
AF348143P00339	AF348143	MUC1	mucin 1, cell surface associated	10.3752	11.5334	-1.15819	-2.23178	0.00124842	0.0333572
NM_139345P01200	NM_139345	BIN1	bridging integrator 1	11.9195	13.0775	-1.15798	-2.23145	3.01578e-07	0.000212276
NM_018154P00480	NM_018154	ASF1B	ASF1 anti-silencing function 1 homolog B (S. cerevisiae)	9.66337	10.8196	-1.15624	-2.22876	6.52471e-05	0.00563208
BC111726P01383	BC111726	MAP3K13	mitogen-activated protein kinase kinase kinase 13	9.3697	10.5251	-1.15542	-2.22749	2.09472e-06	0.000688199
AK075048P02266	AK075048	STK40	serine/threonine kinase 40	10.739	11.8939	-1.1549	-2.22669	3.53893e-05	0.00391119
BC107755P00358	BC107755	MDS025	hypothetical protein MDS025	10.8762	12.0311	-1.15488	-2.22666	6.14253e-07	0.000334842
AK124035P01566	AK124035	N/A	Homo sapiens cDNA FLJ42041 fis, clone SPLEN2040222.	12.2193	13.3729	-1.15364	-2.22475	3.11406e-06	0.000873543
BC026106P00825	BC026106	MTAP	methylthioadenosine phosphorylase	9.73583	10.8894	-1.15358	-2.22465	3.17923e-05	0.00364184
AK131242P01170	AK131242	N/A	Homo sapiens cDNA FLJ16159 fis, clone BRCAN2002854, weakly similar to Human Hsp27 ERE-TATA-binding protein (HET) mRNA.	8.88226	10.0351	-1.15286	-2.22354	0.00205868	0.0448422
NM_006773P02997	NM_006773	DDX18	DEAD (Asp-Glu-Ala-Asp) box polypeptide 18	10.4037	11.5562	-1.15257	-2.22309	9.91326e-05	0.00720792
BC036253P00280	BC036253	ACTR2	ARP2 actin-related protein 2 homolog (yeast)	10.377	11.5293	-1.15226	-2.22261	2.18008e-06	0.000703301
BC069120P00256	BC069120	NPPC	natriuretic peptide precursor C	8.58031	9.73165	-1.15134	-2.22121	4.06051e-07	0.000254976
NM_053056P03948	NM_053056	CCND1	cyclin D1	11.7793	12.9304	-1.15117	-2.22094	3.95265e-06	0.00101606
BC028244P00800	BC028244	E2F8	E2F transcription factor 8	8.51222	9.66335	-1.15113	-2.22087	0.000140312	0.00904597
BC026012P00675	BC026012	C6orf128	chromosome 6 open reading frame 128	8.01866	9.16973	-1.15108	-2.2208	4.61642e-06	0.0011157
NM_024111P00434	NM_024111	CHAC1	ChaC, cation transport regulator-like 1 (E. coli)	10.8404	11.9914	-1.15098	-2.22065	0.000600226	0.0216001
NM_022111P03804	NM_022111	CLSPN	claspin homolog (Xenopus laevis)	8.78226	9.93251	-1.15025	-2.21952	8.45898e-05	0.00654758
NM_018492P01155	NM_018492	PBK	PDZ binding kinase	8.93056	10.0806	-1.14999	-2.21912	2.46721e-05	0.00310923
NM_004336P02362	NM_004336	BUB1	BUB1 budding uninhibited by benzimidazoles 1 homolog (yeast)	9.03804	10.1879	-1.14989	-2.21898	1.44296e-05	0.00228796
NM_004217P00969	NM_004217	AURKB	aurora kinase B	9.45149	10.6011	-1.1496	-2.21853	3.20799e-06	0.000889954
BC014228P00812	BC014228	LOC494150	prohibitin pseudogene	9.74072	10.8893	-1.14859	-2.21697	0.000420866	0.0174391
BC012179P01899	BC012179	GNPNAT1	glucosamine-phosphate N-acetyltransferase 1	9.28853	10.437	-1.14848	-2.21679	0.000206707	0.0114371
NM_001012302P02060	NM_001012302	TMEM16J	transmembrane protein 16J	8.72938	9.87781	-1.14843	-2.21673	0.00242588	0.0495121
NM_021953P02511	NM_021953	FOXM1	forkhead box M1	10.323	11.471	-1.14802	-2.21609	1.4391e-06	0.000539068
BC006357P02710	BC006357	PCSK7	proprotein convertase subtilisin/kexin type 7	11.0266	12.1743	-1.14768	-2.21557	0.00163829	0.0393588
BC017734P01112	BC017734	SCFD1	sec1 family domain containing 1	9.83774	10.9852	-1.14749	-2.21528	0.000170131	0.0102025
NM_031217P02094	NM_031217	KIF18A	kinesin family member 18A	8.49665	9.64411	-1.14746	-2.21523	0.000450348	0.0181039
NM_019600P02921	NM_019600	KIAA1370	KIAA1370	9.93648	11.0834	-1.14694	-2.21443	4.93195e-05	0.00476844
NM_014791P01156	NM_014791	MELK	maternal embryonic leucine zipper kinase	9.48803	10.6349	-1.14687	-2.21433	0.00166855	0.0396466
NM_000244P02086	NM_000244	MEN1	multiple endocrine neoplasia I	10.8158	11.9622	-1.14649	-2.21375	1.71686e-07	0.000159288
NM_015449P00690	NM_015449	C1orf43	chromosome 1 open reading frame 43	12.2219	13.3682	-1.14625	-2.21337	0.00024248	0.0125863
S63912P01727	S63912	HNRPA3P1	heterogeneous nuclear ribonucleoprotein A3 pseudogene 1	11.4054	12.5516	-1.14622	-2.21333	3.23731e-07	0.000220162
XM_933511P00164	XM_933511	LOC643932	similar to 40S ribosomal protein S3a (V-fos transformation effector protein)	10.1016	11.2478	-1.14614	-2.21321	0.000965749	0.0286102
NM_015669P02416	NM_015669	PCDHB5	protocadherin beta 5	11.1812	12.3272	-1.14602	-2.21303	4.89761e-05	0.00474592
NM_003134P00210	NM_003134	SRP14	signal recognition particle 14kDa (homologous Alu RNA binding protein)	10.0176	11.1635	-1.14596	-2.21293	0.0011693	0.0320638
NM_006324P00839	NM_006324	CFDP1	craniofacial development protein 1	11.3278	12.4737	-1.14595	-2.21292	2.6041e-07	0.000192013
NM_015037P02471	NM_015037	KIAA0913	KIAA0913	12.2455	13.3912	-1.14567	-2.21249	0.00226874	0.0474932
BC062415P00647	BC062415	MFAP4	microfibrillar-associated protein 4	11.7388	12.8843	-1.14548	-2.21219	1.88593e-06	0.000637777
NM_170739P00474	NM_170739	MRPL11	mitochondrial ribosomal protein L11	11.295	12.4402	-1.14514	-2.21168	4.74246e-06	0.00112747
NM_017540P02874	NM_017540	GALNT10	UDP-N-acetyl-alpha-D-galactosamine:polypeptide N-acetylgalactosaminyltransferase 10 (GalNAc-T10)	10.2372	11.3817	-1.14445	-2.21062	7.37826e-07	0.000363454
BC031095P01698	BC031095	ALG1	asparagine-linked glycosylation 1 homolog (S. cerevisiae, beta-1,4-mannosyltransferase)	10.9719	12.1152	-1.14332	-2.20888	0.000652344	0.0227357
XM_929888P00064	XM_929888	LOC646927	hypothetical protein LOC646927	9.21239	10.3554	-1.14305	-2.20848	0.00134691	0.0349502
NM_018136P09531	NM_018136	ASPM	asp (abnormal spindle)-like, microcephaly associated (Drosophila)	8.98305	10.1261	-1.14304	-2.20845	3.1052e-06	0.000873543
BC098576P02829	BC098576	INCENP	inner centromere protein antigens 135/155kDa	8.49499	9.63798	-1.14299	-2.20838	0.000236262	0.0123709
BC013311P00705	BC013311	MRPL38	mitochondrial ribosomal protein L38	11.2308	12.3737	-1.14285	-2.20818	0.000959409	0.0284841
AK127352P04141	AK127352	COTL1	coactosin-like 1 (Dictyostelium)	9.44112	10.5838	-1.14265	-2.20786	3.5067e-05	0.00388849
NM_005573P02062	NM_005573	LMNB1	lamin B1	9.89637	11.0378	-1.14139	-2.20594	0.000169466	0.0101807
NM_006305P00544	NM_006305	ANP32A	acidic (leucine-rich) nuclear phosphoprotein 32 family, member A	11.909	13.05	-1.14091	-2.2052	1.17554e-06	0.000477357
NM_006310P02677	NM_006310	NPEPPS	aminopeptidase puromycin sensitive	11.3431	12.4828	-1.13977	-2.20346	0.000249315	0.0128082
XM_934918P00903	XM_934918	LOC645317	similar to Coiled-coil-helix-coiled-coil-helix domain containing protein 2 (HCV NS2 trans-regulated protein) (NS2TP)	9.81121	10.9502	-1.13896	-2.20222	1.11032e-05	0.00194683
XM_930343P01177	XM_930343	LOC644789	similar to zinc finger protein 700	8.55458	9.69329	-1.13871	-2.20184	3.10546e-06	0.000873543
XM_929346P00093	XM_929346	LOC646419	similar to CG14939-PA	8.95777	10.0965	-1.13869	-2.20181	7.01571e-05	0.00592092
NM_145061P02009	NM_145061	C13orf3	chromosome 13 open reading frame 3	8.09499	9.23363	-1.13864	-2.20173	0.000168099	0.0101334
BC110656P01717	BC110656	TM9SF2	transmembrane 9 superfamily member 2	11.2795	12.418	-1.13847	-2.20148	1.49954e-05	0.00234068
L25616P03769	L25616	KTN1	kinectin 1 (kinesin receptor)	10.3898	11.5279	-1.13815	-2.20098	3.45885e-06	0.000935466
XM_498129P00597	XM_498129	LOC442245	glutathione S-transferase M1 pseudogene	9.15759	10.2954	-1.13779	-2.20044	0.000111833	0.00778704
NM_004530P02382	NM_004530	MMP2	matrix metallopeptidase 2 (gelatinase A, 72kDa gelatinase, 72kDa type IV collagenase)	11.2965	12.4341	-1.13766	-2.20023	0.000175094	0.0103459
NM_004618P03176	NM_004618	TOP3A	topoisomerase (DNA) III alpha	10.5432	11.6796	-1.13641	-2.19833	2.33123e-06	0.000737238
NM_001034P01972	NM_001034	RRM2	ribonucleotide reductase M2 polypeptide	9.94054	11.0768	-1.13625	-2.19809	3.72922e-05	0.00404999
NM_000930P02192	NM_000930	PLAT	plasminogen activator, tissue	11.5157	12.6515	-1.13572	-2.19728	0.00151603	0.0376244
BC109271P00806	BC109271	ZNF690	zinc finger protein 690	9.7802	10.9159	-1.13571	-2.19727	5.75831e-07	0.000322686
BC001188P04524	BC001188	TFRC	transferrin receptor (p90, CD71)	10.8022	11.9374	-1.13521	-2.1965	1.29142e-05	0.00215258
XM_929980P00236	XM_929980	LOC647000	similar to tubulin, beta 5	10.2764	11.4115	-1.13508	-2.19631	0.00125537	0.0334605
NM_001033057P06674	NM_001033057	MAGI1	membrane associated guanylate kinase, WW and PDZ domain containing 1	8.78099	9.91603	-1.13504	-2.19625	0.000418428	0.0173947
XM_927914P00145	XM_927914	LOC644816	similar to Heat shock protein HSP 90-beta (HSP 84) (Tumor-specific transplantation 84 kDa antigen) (TSTA)	9.21501	10.35	-1.13496	-2.19612	0.000247707	0.0127443
NM_003525P00232	NM_003525	HIST1H2BI	histone 1, H2bi	9.28454	10.4174	-1.13284	-2.19289	1.53635e-05	0.00237044
NM_018410P01599	NM_018410	DKFZp762E1312	hypothetical protein DKFZp762E1312	9.54122	10.6733	-1.13208	-2.19175	0.000230418	0.0121687
NM_002502P02135	NM_002502	NFKB2	nuclear factor of kappa light polypeptide gene enhancer in B-cells 2 (p49/p100)	11.8082	12.9394	-1.13119	-2.1904	0.000527728	0.0199438
AK131307P02482	AK131307	PFKFB3	6-phosphofructo-2-kinase/fructose-2,6-biphosphatase 3	10.571	11.702	-1.131	-2.1901	7.41976e-07	0.000363454
XM_291095P03915	XM_291095	LOC339970	similar to glutamate receptor, ionotropic, N-methyl D-aspartate-like 1A isoform 1	9.29336	10.4241	-1.13073	-2.18969	0.000846169	0.0265636
BC053636P01223	BC053636	H19	H19, imprinted maternally expressed untranslated mRNA	12.2868	13.4171	-1.13027	-2.189	0.000952233	0.0283928
XM_933453P01823	XM_933453	LOC643634	similar to tropomyosin 4	10.886	12.0155	-1.12953	-2.18788	0.000424955	0.017547
NM_004336P02409	NM_004336	BUB1	BUB1 budding uninhibited by benzimidazoles 1 homolog (yeast)	9.4941	10.6236	-1.12948	-2.1878	2.41001e-05	0.00306381
BC031520P00601	BC031520	MLF1IP	MLF1 interacting protein	9.3464	10.4755	-1.12912	-2.18725	5.34137e-06	0.00121874
NM_019594P02993	NM_019594	LRRC8A	leucine rich repeat containing 8 family, member A	10.1818	11.3105	-1.12871	-2.18663	1.68463e-05	0.00249482
NM_002497P00992	NM_002497	NEK2	NIMA (never in mitosis gene a)-related kinase 2	9.28878	10.4172	-1.12847	-2.18626	0.000154715	0.00962422
NM_001009957P01127	NM_001009957	ZNF655	zinc finger protein 655	10.3463	11.4745	-1.12819	-2.18584	1.37904e-06	0.000524445
BC038294P02230	BC038294	C10orf46	chromosome 10 open reading frame 46	9.21644	10.3446	-1.12813	-2.18575	8.12138e-05	0.00640638
AF056320P03622	AF056320	PFKFB3	6-phosphofructo-2-kinase/fructose-2,6-biphosphatase 3	11.4136	12.5417	-1.12802	-2.18558	6.03832e-06	0.00130089
NM_199420P07321	NM_199420	POLQ	polymerase (DNA directed), theta	7.80065	8.92809	-1.12744	-2.18471	4.03204e-06	0.00102891
BC062324P00485	BC062324	N/A	Homo sapiens cDNA clone MGC:71446 IMAGE:5420082, complete cds.	10.2867	11.4139	-1.12719	-2.18433	0.00244163	0.0497328
NM_016095P00529	NM_016095	Pfs2	DNA replication complex GINS protein PSF2	9.48648	10.6135	-1.127	-2.18404	2.19087e-06	0.000703973
BC059400P00992	BC059400	CREB5	cAMP responsive element binding protein 5	10.1708	11.2976	-1.12678	-2.18371	6.8521e-06	0.00143063
NM_022461P02874	NM_022461	AZI2	5-azacytidine induced 2	8.41116	9.53764	-1.12648	-2.18326	0.00156811	0.0383396
BC002342P01218	BC002342	CORO1C	coronin, actin binding protein, 1C	11.7263	12.8526	-1.12634	-2.18304	2.46607e-05	0.00310923
XM_933391P00003	XM_933391	LOC644322	similar to Ribosome biogenesis protein BMS1 homolog	11.1299	12.2561	-1.12628	-2.18295	1.71491e-05	0.00251582
BC101525P02335	BC101525	NRP2	neuropilin 2	9.3764	10.5027	-1.12625	-2.18291	0.000349019	0.0156218
BC093622P03411	BC093622	BLM	Bloom syndrome	8.7816	9.90748	-1.12587	-2.18233	0.000576991	0.0210506
NM_020318P05574	NM_020318	PAPPA2	pappalysin 2	9.51619	10.6415	-1.12526	-2.18141	0.000392151	0.016714
BC035492P02784	BC035492	MAPK6	mitogen-activated protein kinase 6	10.6689	11.794	-1.12512	-2.18119	1.11587e-05	0.00194875
NM_001211P02793	NM_001211	BUB1B	BUB1 budding uninhibited by benzimidazoles 1 homolog beta (yeast)	8.88646	10.0111	-1.12466	-2.18051	4.29326e-05	0.00438069
BC002576P02342	BC002576	MMP2	matrix metallopeptidase 2 (gelatinase A, 72kDa gelatinase, 72kDa type IV collagenase)	11.5335	12.6577	-1.12422	-2.17983	1.61777e-06	0.000588682
BC009360P01788	BC009360	ZYX	zyxin	12.2674	13.3912	-1.12382	-2.17923	1.26728e-06	0.000502951
NM_022763P05816	NM_022763	FNDC3B	fibronectin type III domain containing 3B	10.1888	11.3125	-1.12367	-2.179	3.2057e-05	0.0036602
BC089454P00767	BC089454	N/A	Homo sapiens cDNA clone MGC:105145 IMAGE:30563285, complete cds.	10.1115	11.2347	-1.12322	-2.17832	9.02372e-05	0.00678963
NM_182640P00673	NM_182640	MRPS9	mitochondrial ribosomal protein S9	10.9041	12.0259	-1.12179	-2.17616	7.61595e-06	0.00153963
XM_934898P00396	XM_934898	SUZ12P	suppressor of zeste 12 homolog pseudogene	10.51	11.6315	-1.12145	-2.17566	4.02983e-05	0.00425123
BC009575P00343	BC009575	PSENEN	presenilin enhancer 2 homolog (C. elegans)	9.54701	10.668	-1.12101	-2.17499	0.00010344	0.00740874
XM_934090P02698	XM_934090	LOC644291	similar to CG10522-PA	11.3756	12.4965	-1.12082	-2.17471	3.85758e-08	6.672e-05
NM_001005413P00822	NM_001005413	ZWINT	ZW10 interactor	9.5009	10.6211	-1.1202	-2.17377	2.92898e-05	0.0034745
NM_006875P00788	NM_006875	PIM2	pim-2 oncogene	10.9783	12.0981	-1.11981	-2.17318	0.000743525	0.0245601
NM_006607P00393	NM_006607	PTTG2	pituitary tumor-transforming 2	9.03487	10.1544	-1.11956	-2.17281	0.000281141	0.013755
XM_926402P00263	XM_926402	LOC643031	similar to NADH dehydrogenase subunit 5	9.80499	10.9242	-1.11921	-2.17227	2.89761e-05	0.00344982
NM_017592P02585	NM_017592	IXL	intersex-like (Drosophila)	10.9544	12.0729	-1.1185	-2.17122	3.13981e-05	0.00361145
XM_935476P00860	XM_935476	LOC653820	similar to family with sequence similarity 72, member A	9.55743	10.6758	-1.11841	-2.17108	7.63426e-06	0.00154111
AB046767P04700	AB046767	TLE3	transducin-like enhancer of split 3 (E(sp1) homolog, Drosophila)	10.9756	12.0939	-1.11836	-2.171	4.25756e-06	0.00105944
NM_004719P03985	NM_004719	SFRS2IP	splicing factor, arginine/serine-rich 2, interacting protein	10.7267	11.8448	-1.11812	-2.17064	2.1596e-06	0.000701976
NM_001012634P00160	NM_001012634	IL32	interleukin 32	10.7909	11.9083	-1.11744	-2.16962	5.01911e-05	0.00480377
XM_927225P04676	XM_927225	ATP13A3	ATPase type 13A3	10.2873	11.4041	-1.11681	-2.16867	0.000765242	0.0250368
BC075843P00686	BC075843	N/A	Homo sapiens cDNA clone MGC:88791 IMAGE:4765962, complete cds.	9.87017	10.9866	-1.11644	-2.16811	2.36736e-05	0.00303148
AB209413P03644	AB209413	DNMT1	DNA (cytosine-5-)-methyltransferase 1	10.7783	11.8947	-1.11639	-2.16804	2.24021e-05	0.00292765
XM_933170P01721	XM_933170	LOC644019	COBW domain containing 3-like	10.1407	11.2565	-1.11579	-2.16714	0.000308841	0.0145242
AK057406P01661	AK057406	DZIP1L	DAZ interacting protein 1-like	8.97012	10.0855	-1.11536	-2.16648	9.82679e-05	0.00717402
NM_001013727P02575	NM_001013727	LOC441426	hypothetical gene supported by AK126863	8.92687	10.0422	-1.11528	-2.16637	0.0017464	0.0406621
NM_003318P01527	NM_003318	TTK	TTK protein kinase	8.51219	9.62724	-1.11505	-2.16603	2.1534e-05	0.00286226
AF398509P01279	AF398509	PANX1	pannexin 1	11.5677	12.6814	-1.11369	-2.16399	4.8812e-05	0.00474592
NM_001012661P01639	NM_001012661	SLC3A2	solute carrier family 3 (activators of dibasic and neutral amino acid transport), member 2	11.7714	12.8845	-1.11312	-2.16312	0.000371178	0.0161693
NM_198149P00554	NM_198149	TMEM58	transmembrane protein 58	11.2376	12.3505	-1.11283	-2.1627	0.000754692	0.02479
BC064965P00461	BC064965	CDKN3	cyclin-dependent kinase inhibitor 3 (CDK2-associated dual specificity phosphatase)	9.26386	10.3765	-1.11266	-2.16244	4.67497e-06	0.00112328
XM_927700P00001	XM_927700	LOC644584	similar to RNA-binding protein EWS	10.0787	11.1913	-1.11259	-2.16233	5.16374e-05	0.00487808
NM_007174P07433	NM_007174	CIT	citron (rho-interacting, serine/threonine kinase 21)	8.11939	9.23191	-1.11252	-2.16223	6.29807e-07	0.000336866
NM_015488P02586	NM_015488	PNKD	paroxysmal nonkinesiogenic dyskinesia	10.473	11.5855	-1.11246	-2.16214	0.00114247	0.0316425
NM_018685P03286	NM_018685	ANLN	anillin, actin binding protein (scraps homolog, Drosophila)	9.22435	10.3364	-1.11209	-2.16158	6.05212e-06	0.00130089
BC001501P00664	BC001501	CCND1	cyclin D1	11.6264	12.7383	-1.11187	-2.16126	0.000459736	0.0183235
BC007101P00131	BC007101	KIAA0101	KIAA0101	8.8541	9.96511	-1.11101	-2.15997	1.11373e-05	0.00194793
NM_002693P04100	NM_002693	POLG	polymerase (DNA directed), gamma	9.06666	10.1773	-1.11068	-2.15947	0.000491565	0.019066
NM_014325P02641	NM_014325	CORO1C	coronin, actin binding protein, 1C	11.3015	12.412	-1.11051	-2.15922	0.000113501	0.00785626
NM_002719P03194	NM_002719	PPP2R5C	protein phosphatase 2, regulatory subunit B (B56), gamma isoform	11.4138	12.5239	-1.1101	-2.15861	1.56392e-07	0.000153216
AB209736P07170	AB209736	SNX9	sorting nexin 9	10.6143	11.7241	-1.10975	-2.15809	3.63319e-05	0.00398451
BC065499P04519	BC065499	MAST2	microtubule associated serine/threonine kinase 2	10.3349	11.4446	-1.10967	-2.15796	8.26217e-05	0.0064737
BC111726P01695	BC111726	MAP3K13	mitogen-activated protein kinase kinase kinase 13	10.1712	11.2809	-1.10964	-2.15791	6.78254e-05	0.00579041
NM_024604P01303	NM_024604	FLJ21908	hypothetical protein FLJ21908	9.62037	10.73	-1.10962	-2.15789	0.000235268	0.01234
BC105086P01115	BC105086	CCNB2	cyclin B2	8.97947	10.089	-1.10958	-2.15783	1.13383e-05	0.00197084
XM_062025P00085	XM_062025	LOC120364	similar to Heterogeneous nuclear ribonucleoprotein A1 (Helix-destabilizing protein) (Single-strand binding protein) (hnRNP core protein A1) (HDP-1) (Topoisomerase-inhibitor suppressed)	10.2347	11.3442	-1.10954	-2.15777	0.000841374	0.0264689
XM_929689P00237	XM_929689	LOC644029	similar to 60S ribosomal protein L7a	9.23031	10.3398	-1.10949	-2.1577	0.000104211	0.00744279
NM_001008493P12531	NM_001008493	ENAH	enabled homolog (Drosophila)	8.52469	9.63351	-1.10883	-2.1567	0.000631771	0.0223846
BC007015P00979	BC007015	CCNE2	cyclin E2	8.6314	9.74022	-1.10882	-2.1567	2.18376e-06	0.000703301
AK092300P02384	AK092300	CBL	Cas-Br-M (murine) ecotropic retroviral transforming sequence	10.5409	11.6489	-1.10806	-2.15556	2.23369e-07	0.000179443
NM_024037P01316	NM_024037	C1orf135	chromosome 1 open reading frame 135	8.15549	9.26328	-1.10779	-2.15515	0.000151429	0.00949342
NM_176799P01162	NM_176799	ILKAP	integrin-linked kinase-associated serine/threonine phosphatase 2C	9.47011	10.5766	-1.10647	-2.15318	5.93397e-07	0.00032601
NM_152348P02652	NM_152348	WDR81	WD repeat domain 81	11.2514	12.3578	-1.10643	-2.15313	8.7086e-05	0.00663234
XM_496379P00451	XM_496379	LOC401957	hypothetical gene supported by AK001388	9.09896	10.2054	-1.10639	-2.15306	0.000985086	0.0289273
XM_370728P00922	XM_370728	RP11-223F20.1	similar to heterogeneous nuclear ribonucleoprotein A3	10.5077	11.6134	-1.10575	-2.15211	5.07008e-05	0.00481885
XM_929316P00016	XM_929316	LOC391771	similar to protein tyrosine phosphatase, non-receptor type 11	9.1356	10.2412	-1.10558	-2.15185	1.69181e-06	0.000600041
XM_931362P00345	XM_931362	LOC439992	similar to ribosomal protein S3a	11.3727	12.4783	-1.10555	-2.1518	0.000110695	0.00772706
BC092517P04391	BC092517	DNMT1	DNA (cytosine-5-)-methyltransferase 1	10.7928	11.8979	-1.10503	-2.15103	2.27778e-05	0.00296294
BC111533P03078	BC111533	NCOA1	nuclear receptor coactivator 1	10.1047	11.2093	-1.10464	-2.15046	4.03502e-05	0.0042535
NM_080669P01722	NM_080669	HCP1	heme carrier protein 1	10.3252	11.4295	-1.10424	-2.14985	0.00019041	0.0108788
AF287265P02525	AF287265	TPX2	TPX2, microtubule-associated, homolog (Xenopus laevis)	10.2959	11.3999	-1.10396	-2.14943	0.000184376	0.0106484
BC051828P02283	BC051828	ARPP-21	cyclic AMP-regulated phosphoprotein, 21 kD	8.11678	9.21974	-1.10296	-2.14795	2.86294e-05	0.00343403
BC033297P02090	BC033297	DTL	denticleless homolog (Drosophila)	9.25844	10.3614	-1.10294	-2.14792	0.00066381	0.0229278
XM_928320P00129	XM_928320	LOC653594	similar to family with sequence similarity 72, member A	9.05272	10.1547	-1.10197	-2.14648	0.00189266	0.0426842
BC040331P02323	BC040331	N/A	Homo sapiens cDNA clone MGC:43001 IMAGE:4838496, complete cds.	10.0142	11.1158	-1.10162	-2.14596	0.000285793	0.0138685
NM_003442P01561	NM_003442	ZNF143	zinc finger protein 143 (clone pHZ-1)	9.33026	10.4318	-1.10158	-2.14589	0.000103304	0.00740284
XM_928090P00163	XM_928090	LOC645033	similar to zinc finger homeobox 1b	9.75838	10.8598	-1.10139	-2.14562	0.000149823	0.00943774
NM_024942P01097	NM_024942	C10orf88	chromosome 10 open reading frame 88	9.89272	10.9931	-1.10038	-2.14411	0.000968968	0.0286571
BC035617P01026	BC035617	KNTC2	kinetochore associated 2	8.08832	9.18859	-1.10027	-2.14394	0.000433434	0.0177428
NM_006290P04074	NM_006290	TNFAIP3	tumor necrosis factor, alpha-induced protein 3	8.08294	9.1824	-1.09946	-2.14274	0.000909813	0.0277572
CR749308P03459	CR749308	BCAT1	branched chain aminotransferase 1, cytosolic	11.1774	12.2766	-1.09924	-2.14241	5.53486e-06	0.00124066
NM_021936P03548	NM_021936	PAPPA2	pappalysin 2	7.86454	8.96351	-1.09897	-2.14202	4.4408e-05	0.00446253
NM_201284P01366	NM_201284	EGFR	epidermal growth factor receptor (erythroblastic leukemia viral (v-erb-b) oncogene homolog, avian)	10.6361	11.7346	-1.09844	-2.14123	2.56286e-07	0.000190982
AB209413P04820	AB209413	DNMT1	DNA (cytosine-5-)-methyltransferase 1	10.3913	11.4893	-1.09798	-2.14055	8.82362e-07	0.000397477
NM_194317P02735	NM_194317	MGC52057	hypothetical protein MGC52057	9.47739	10.5754	-1.09796	-2.14052	0.000411173	0.0172106
BC062797P00291	BC062797	PRPS1L1	phosphoribosyl pyrophosphate synthetase 1-like 1	8.89624	9.99404	-1.0978	-2.14028	0.000416911	0.017347
NM_001007254P05422	NM_001007254	ATP6V1C1	ATPase, H+ transporting, lysosomal 42kDa, V1 subunit C1	9.06528	10.1622	-1.09691	-2.13896	0.000449777	0.0181022
NM_024680P02672	NM_024680	E2F8	E2F transcription factor 8	8.43239	9.52893	-1.09654	-2.13841	7.52751e-06	0.00152706
XM_929495P00218	XM_929495	LOC646560	similar to RAD51 associated protein 1	7.49291	8.58918	-1.09627	-2.13802	0.00129267	0.0340921
BC014573P00290	BC014573	MDS025	hypothetical protein MDS025	11.1378	12.2327	-1.09487	-2.13594	0.000638094	0.0225072
NM_181803P00166	NM_181803	UBE2C	ubiquitin-conjugating enzyme E2C	9.00715	10.1016	-1.09446	-2.13533	8.63491e-05	0.00660636
NM_004988P00517	NM_004988	MAGEA1	melanoma antigen family A, 1 (directs expression of antigen MZ2-E)	10.3635	11.4576	-1.09412	-2.13483	1.12561e-06	0.000466548
AK090709P01648	AK090709	CLN3	ceroid-lipofuscinosis, neuronal 3, juvenile (Batten, Spielmeyer-Vogt disease)	11.5829	12.6769	-1.09404	-2.13471	0.00216876	0.0462598
BC043502P01129	BC043502	NEK2	NIMA (never in mitosis gene a)-related kinase 2	9.15107	10.2449	-1.09383	-2.1344	4.85512e-05	0.00472677
NM_017855P00368	NM_017855	APIN	APin protein	8.001	9.09449	-1.09349	-2.13389	0.00146577	0.036821
CR593410P01041	CR593410	CRISPLD2	cysteine-rich secretory protein LCCL domain containing 2	10.1665	11.2592	-1.09274	-2.13278	1.04415e-05	0.00187769
XM_370865P00756	XM_370865	LOC388122	similar to 40S ribosomal protein SA (p40) (34/67 kDa laminin receptor)	9.76182	10.8544	-1.09259	-2.13256	4.4409e-05	0.00446253
XM_210334P00166	XM_210334	LOC284064	similar to 60S ribosomal protein L29 (Cell surface heparin binding protein HIP)	10.5929	11.6854	-1.09248	-2.1324	0.000101194	0.00731143
XM_930316P01777	XM_930316	LOC645217	similar to Histone-lysine N-methyltransferase, H4 lysine-20 specific (Histone H4-K20 methyltransferase) (H4-K20-HMTase) (SET domain-containing protein 8) (PR/SET domain-containing protein 07) (PR/SET07) (PR-Set7)	9.48489	10.577	-1.0921	-2.13184	4.19985e-05	0.00432793
AK027651P03485	AK027651	DTL	denticleless homolog (Drosophila)	7.92668	9.01833	-1.09165	-2.13117	0.00102039	0.0296152
BC011597P00187	BC011597	TROAP	trophinin associated protein (tastin)	8.36942	9.46106	-1.09163	-2.13115	0.00110807	0.0311156
BC030612P01891	BC030612	GFM2	G elongation factor, mitochondrial 2	10.133	11.224	-1.09107	-2.13031	0.00012174	0.00822339
NM_001039362P02253	NM_001039362	ATP6V1C2	ATPase, H+ transporting, lysosomal 42kDa, V1 subunit C2	11.261	12.3521	-1.09106	-2.13031	2.80645e-05	0.00339528
BC028712P01680	BC028712	ANKRD19	ankyrin repeat domain 19	9.00816	10.0992	-1.09102	-2.13025	8.17036e-07	0.000379595
NM_153810P03771	NM_153810	C10orf46	chromosome 10 open reading frame 46	9.25594	10.3469	-1.091	-2.13021	2.79906e-05	0.00338925
NM_052848P03042	NM_052848	CCDC97	coiled-coil domain containing 97	9.24219	10.3327	-1.09055	-2.12956	0.00237009	0.0487792
BC089384P00454	BC089384	CCND2	cyclin D2	8.89136	9.98186	-1.0905	-2.12948	0.000495411	0.0191914
NM_001993P01015	NM_001993	F3	coagulation factor III (thromboplastin, tissue factor)	9.36995	10.4601	-1.09019	-2.12902	0.000954785	0.0284138
BC072423P02654	BC072423	SLC1A4	solute carrier family 1 (glutamate/neutral amino acid transporter), member 4	9.10794	10.1975	-1.08959	-2.12813	0.000961646	0.0285309
NM_001813P07599	NM_001813	CENPE	centromere protein E, 312kDa	8.42073	9.50942	-1.08869	-2.12681	0.000126014	0.00839473
NM_032582P06457	NM_032582	USP32	ubiquitin specific peptidase 32	10.0693	11.158	-1.08866	-2.12676	0.000651192	0.0227221
NM_024769P01538	NM_024769	ASAM	adipocyte-specific adhesion molecule	9.92115	11.0097	-1.0886	-2.12667	1.28766e-05	0.00215054
NM_021946P06125	NM_021946	BCORL1	BCL6 co-repressor-like 1	11.6034	12.692	-1.08855	-2.1266	0.000345633	0.0155447
AK127150P01190	AK127150	DLG2	discs, large homolog 2, chapsyn-110 (Drosophila)	10.0503	11.1386	-1.0883	-2.12624	9.16471e-05	0.00684038
NM_000059P10339	NM_000059	BRCA2	breast cancer 2, early onset	7.5375	8.62515	-1.08765	-2.12528	0.00167672	0.0397666
NM_030932P02593	NM_030932	DIAPH3	diaphanous homolog 3 (Drosophila)	8.89594	9.98355	-1.08761	-2.12522	0.000263904	0.0132042
XM_209695P03203	XM_209695	LOC285643	KIF4B	9.8927	10.98	-1.08727	-2.12472	1.24192e-05	0.00209542
NM_016333P08329	NM_016333	SRRM2	serine/arginine repetitive matrix 2	11.5022	12.5889	-1.08669	-2.12386	0.000323524	0.0149489
NM_014897P04477	NM_014897	ZNF652	zinc finger protein 652	8.3298	9.41641	-1.08661	-2.12375	0.00106824	0.030455
BC093098P00700	BC093098	IGLC2	immunoglobulin lambda constant 2 (Kern-Oz- marker)	9.71013	10.796	-1.08582	-2.12259	0.000129949	0.00856086
BC105109P00639	BC105109	CEBPD	CCAAT/enhancer binding protein (C/EBP), delta	9.35182	10.4376	-1.08582	-2.12258	0.000785503	0.0254206
NM_002834P05476	NM_002834	PTPN11	protein tyrosine phosphatase, non-receptor type 11 (Noonan syndrome 1)	10.6006	11.6862	-1.08567	-2.12237	3.81748e-06	0.00100517
NM_003200P03433	NM_003200	TCF3	transcription factor 3 (E2A immunoglobulin enhancer binding factors E12/E47)	10.8486	11.9342	-1.08565	-2.12234	6.70886e-05	0.00574551
XM_928381P00416	XM_928381	LOC645345	similar to Coiled-coil-helix-coiled-coil-helix domain containing protein 2 (HCV NS2 trans-regulated protein) (NS2TP)	9.9365	11.0219	-1.08545	-2.12203	8.66384e-06	0.00167186
NM_012463P04548	NM_012463	ATP6V0A2	ATPase, H+ transporting, lysosomal V0 subunit a2	9.53653	10.6218	-1.08528	-2.12178	1.32489e-05	0.00217426
NM_020215P07199	NM_020215	C14orf132	chromosome 14 open reading frame 132	10.1759	11.261	-1.08508	-2.1215	7.30737e-06	0.00149888
BC024231P00198	BC024231	MGC27345	hypothetical protein MGC27345	9.97946	11.064	-1.08458	-2.12075	0.000548468	0.0204194
AF151055P00375	AF151055	THRAP1	thyroid hormone receptor associated protein 1	11.3991	12.4832	-1.08409	-2.12004	0.000438974	0.0178737
BC039729P01388	BC039729	RIOK3	RIO kinase 3 (yeast)	10.8073	11.8909	-1.08358	-2.11929	0.00013612	0.00882865
NM_000189P06235	NM_000189	HK2	hexokinase 2	9.402	10.4854	-1.08341	-2.11903	0.000798898	0.0256821
XM_372916P00287	XM_372916	LOC391352	similar to peptidylprolyl isomerase A isoform 1	10.5776	11.661	-1.08338	-2.11899	0.000202524	0.0112859
NM_002703P03251	NM_002703	PPAT	phosphoribosyl pyrophosphate amidotransferase	9.20706	10.2904	-1.0833	-2.11888	2.47021e-06	0.000768967
BC007015P00680	BC007015	CCNE2	cyclin E2	8.49736	9.58024	-1.08288	-2.11826	3.92416e-05	0.0041775
BC060789P02403	BC060789	COLEC12	collectin sub-family member 12	8.63787	9.72068	-1.08281	-2.11816	0.00119594	0.0324955
NM_004703P04927	NM_004703	RABEP1	rabaptin, RAB GTPase binding effector protein 1	10.9187	12.0014	-1.08277	-2.1181	2.48769e-06	0.000769349
NM_184234P01590	NM_184234	RNPC2	RNA-binding region (RNP1, RRM) containing 2	10.9519	12.0334	-1.08158	-2.11635	0.000477571	0.0187575
BC065235P01074	BC065235	SPIN1	spinster	11.927	13.0085	-1.08154	-2.1163	3.51172e-05	0.00388916
NM_024745P01826	NM_024745	SHCBP1	SHC SH2-domain binding protein 1	8.16163	9.24268	-1.08105	-2.11558	3.72558e-06	0.000990396
BC053318P01093	BC053318	IGF2	insulin-like growth factor 2 (somatomedin A)	12.2076	13.2881	-1.08049	-2.11475	0.000224092	0.0119643
NM_024772P03419	NM_024772	ZMYM1	zinc finger, MYM-type 1	8.55776	9.63821	-1.08046	-2.1147	0.00116449	0.0319906
NM_178863P01311	NM_178863	KCTD13	potassium channel tetramerisation domain containing 13	10.6096	11.69	-1.08037	-2.11458	7.20601e-06	0.00148679
NM_080862P01635	NM_080862	SPSB4	splA/ryanodine receptor domain and SOCS box containing 4	10.1304	11.2107	-1.08028	-2.11445	0.000109215	0.00766945
XM_496379P00363	XM_496379	LOC401957	hypothetical gene supported by AK001388	10.3775	11.4574	-1.07992	-2.11392	7.39453e-05	0.00609332
XM_498838P00324	XM_498838	LOC440731	hypothetical LOC440731	8.93822	10.0175	-1.07933	-2.11306	8.85825e-05	0.00670814
BC073777P00722	BC073777	N/A	Homo sapiens cDNA clone MGC:88789 IMAGE:4559428, complete cds.	10.668	11.746	-1.07801	-2.11112	4.22054e-06	0.00105775
NM_014235P00854	NM_014235	UBL4A	ubiquitin-like 4A	10.8752	11.9532	-1.07797	-2.11106	1.85978e-05	0.00264247
XM_930429P00425	XM_930429	LOC653639	similar to Acyl-protein thioesterase 2 (Lysophospholipase II) (LPL-I)	9.77737	10.8553	-1.07792	-2.11099	0.00149954	0.0373594
AK131307P03430	AK131307	PFKFB3	6-phosphofructo-2-kinase/fructose-2,6-biphosphatase 3	11.3779	12.4551	-1.07719	-2.10992	1.88481e-06	0.000637777
AF086908P00971	AF086908	MTF2	metal response element binding transcription factor 2	8.3059	9.3827	-1.07681	-2.10936	0.00228584	0.0476756
XM_927071P01054	XM_927071	LOC643790	similar to Nonhistone chromosomal protein HMG-14 (High-mobility group nucleosome binding domain 1)	10.7287	11.8052	-1.07644	-2.10882	4.45251e-05	0.00446513
NM_173472P00925	NM_173472	C3orf24	chromosome 3 open reading frame 24	9.27275	10.3488	-1.07609	-2.10832	0.000483567	0.0189034
XM_933352P00992	XM_933352	LOC653458	similar to Ribosome biogenesis protein BMS1 homolog	10.2469	11.3229	-1.07606	-2.10827	3.93478e-07	0.000251711
NM_020238P03455	NM_020238	INCENP	inner centromere protein antigens 135/155kDa	8.83277	9.90867	-1.0759	-2.10804	0.000127216	0.00844244
XM_926244P01147	XM_926244	LOC642455	similar to Formin-binding protein 3 (Formin-binding protein 11) (FBP 11)	10.5421	11.6176	-1.07555	-2.10752	0.000129888	0.00856086
NM_012403P00065	NM_012403	ANP32C	acidic (leucine-rich) nuclear phosphoprotein 32 family, member C	10.6909	11.7662	-1.07531	-2.10717	0.000362275	0.0159201
BC008327P02438	BC008327	RP5-1104E15.5	hypothetical protein FLJ20232	10.9858	12.0607	-1.07483	-2.10648	0.00203081	0.0444885
AY327583P00310	AY327583	MUC1	mucin 1, cell surface associated	9.64183	10.7162	-1.07438	-2.10582	0.000107521	0.00760002
NM_033084P03970	NM_033084	FANCD2	Fanconi anemia, complementation group D2	9.19792	10.2721	-1.07418	-2.10553	1.34161e-06	0.000516358
AK026664P00534	AK026664	RBM3	RNA binding motif (RNP1, RRM) protein 3	12.0738	13.1479	-1.07414	-2.10546	2.17221e-06	0.000703301
NM_022748P06273	NM_022748	TNS3	tensin 3	11.6303	12.7043	-1.07399	-2.10525	0.00180152	0.0412664
NM_201264P01932	NM_201264	NRP2	neuropilin 2	8.34691	9.42054	-1.07363	-2.10472	0.000347128	0.015567
BC010519P00899	BC010519	FLJ10099	hypothetical protein FLJ10099	11.4655	12.5389	-1.07339	-2.10437	9.38182e-07	0.000410736
NM_001237P00909	NM_001237	CCNA2	cyclin A2	9.73131	10.8034	-1.07213	-2.10253	5.06441e-05	0.00481885
XM_496603P00639	XM_496603	LOC440917	similar to 14-3-3 protein epsilon (14-3-3E) (Mitochondrial import stimulation factor L subunit) (MSF L)	9.34749	10.4196	-1.07207	-2.10245	1.17017e-05	0.00200791
NM_000059P10344	NM_000059	BRCA2	breast cancer 2, early onset	7.53343	8.60545	-1.07202	-2.10237	0.00127732	0.0338007
NM_024670P02535	NM_024670	SUV39H2	suppressor of variegation 3-9 homolog 2 (Drosophila)	8.08568	9.15755	-1.07186	-2.10215	4.56893e-05	0.00454608
AK058145P00521	AK058145	FLJ25416	hypothetical protein FLJ25416	7.66272	8.73448	-1.07176	-2.102	0.000511686	0.0195107
NM_024653P00786	NM_024653	PRKRIP1	PRKR interacting protein 1 (IL11 inducible)	10.4391	11.5105	-1.07138	-2.10144	0.000227523	0.0120693
AB209095P04016	AB209095	CDC2L2	cell division cycle 2-like 2 (PITSLRE proteins)	11.5727	12.6438	-1.07117	-2.10114	1.26159e-07	0.000133897
XM_935476P00736	XM_935476	LOC653820	similar to family with sequence similarity 72, member A	9.67578	10.7464	-1.07062	-2.10034	8.17441e-05	0.00643487
XM_929125P00114	XM_929125	LOC646163	similar to 60S ribosomal protein L3 (L4)	9.11539	10.186	-1.07058	-2.10027	9.4662e-06	0.00176522
NM_024098P01458	NM_024098	CCDC86	coiled-coil domain containing 86	10.4199	11.4901	-1.07023	-2.09976	1.36101e-05	0.00220176
BC047374P00866	BC047374	SLC36A4	solute carrier family 36 (proton/amino acid symporter), member 4	10.0886	11.1588	-1.07019	-2.09971	1.70464e-07	0.000159208
BC047321P02609	BC047321	TNFRSF19	tumor necrosis factor receptor superfamily, member 19	9.34174	10.4119	-1.07011	-2.09959	3.33392e-05	0.00376062
NM_017702P00672	NM_017702	FLJ20186	hypothetical protein FLJ20186	9.84417	10.9141	-1.06992	-2.09932	8.76151e-05	0.00665615
NM_014264P01926	NM_014264	PLK4	polo-like kinase 4 (Drosophila)	8.96485	10.0344	-1.06955	-2.09879	0.000685573	0.0233383
XM_927840P00741	XM_927840	LOC642981	hypothetical protein LOC642981	8.64773	9.71727	-1.06954	-2.09877	3.63479e-05	0.00398451
BC000997P00557	BC000997	SFRS7	splicing factor, arginine/serine-rich 7, 35kDa	11.2243	12.2938	-1.06948	-2.09868	1.68316e-06	0.000600041
U12767P04719	U12767	NR4A3	nuclear receptor subfamily 4, group A, member 3	8.39987	9.46817	-1.0683	-2.09695	1.4611e-05	0.00231032
AJ278348P04198	AJ278348	PAPPA2	pappalysin 2	8.598	9.66574	-1.06774	-2.09615	0.000414155	0.0172875
AK131343P01317	AK131343	N/A	Homo sapiens cDNA FLJ16361 fis, clone THYMU2030462.	10.2298	11.2975	-1.06768	-2.09606	0.000170695	0.0102093
NM_016488P03127	NM_016488	PPHLN1	periphilin 1	8.74865	9.81619	-1.06754	-2.09585	0.000441504	0.0179302
BC035047P02176	BC035047	ADRA2A	adrenergic, alpha-2A-, receptor	8.7396	9.80674	-1.06714	-2.09527	5.02405e-05	0.00480377
NM_002129P01000	NM_002129	HMGB2	high-mobility group box 2	10.1796	11.2465	-1.06686	-2.09487	0.00124735	0.033349
BC029605P01305	BC029605	SYT9	synaptotagmin IX	13.1108	14.1764	-1.06556	-2.09298	2.69209e-05	0.00330255
NM_130783P01910	NM_130783	TSPAN18	tetraspanin 18	10.7636	11.8288	-1.06524	-2.09251	0.000766843	0.0250657
BC114480P03583	BC114480	TNFAIP3	tumor necrosis factor, alpha-induced protein 3	7.61895	8.68384	-1.06489	-2.09202	0.000313029	0.0146446
BC093843P00371	BC093843	TMEM133	transmembrane protein 133	11.1287	12.1935	-1.06472	-2.09176	1.92741e-05	0.00268629
NM_004703P04916	NM_004703	RABEP1	rabaptin, RAB GTPase binding effector protein 1	10.9215	11.9859	-1.06438	-2.09127	8.05119e-07	0.000377237
NM_003527P00373	NM_003527	HIST1H2BO	histone 1, H2bo	8.97621	10.0401	-1.06388	-2.09054	0.00174062	0.0405881
XM_928032P00173	XM_928032	LOC644944	hypothetical protein LOC644944	9.71552	10.7793	-1.06378	-2.09041	0.000424973	0.017547
BC009401P00642	BC009401	IL32	interleukin 32	10.5597	11.6235	-1.06374	-2.09035	0.000123226	0.0082838
NM_004083P00621	NM_004083	DDIT3	DNA-damage-inducible transcript 3	10.3498	11.4133	-1.0635	-2.08999	0.000380949	0.0163961
XM_933152P01000	XM_933152	LOC644019	COBW domain containing 3-like	10.6444	11.7076	-1.06318	-2.08954	0.00219799	0.046563
NM_001054P00192	NM_001054	SULT1A2	sulfotransferase family, cytosolic, 1A, phenol-preferring, member 2	9.10276	10.1653	-1.06255	-2.08862	1.36685e-05	0.00220586
BC035617P01008	BC035617	KNTC2	kinetochore associated 2	8.38171	9.44424	-1.06253	-2.0886	0.00228087	0.0476216
BC031520P00523	BC031520	MLF1IP	MLF1 interacting protein	9.178	10.2405	-1.06246	-2.08849	0.00011154	0.00778205
AK055262P02002	AK055262	N/A	Homo sapiens cDNA FLJ30700 fis, clone FCBBF2000940.	8.18584	9.24802	-1.06218	-2.08809	0.00100717	0.0293408
NM_182705P00501	NM_182705	FAM101B	family with sequence similarity 101, member B	11.7669	12.829	-1.06208	-2.08794	0.00116053	0.0319358
NM_032207P02850	NM_032207	FLJ21742	hypothetical protein FLJ21742	9.5635	10.6255	-1.06205	-2.08789	1.58415e-05	0.00239927
AK001155P01092	AK001155	ATP6V1D	ATPase, H+ transporting, lysosomal 34kDa, V1 subunit D	8.40609	9.46809	-1.062	-2.08782	7.96554e-05	0.00634004
BC050378P00535	BC050378	GPX3	glutathione peroxidase 3 (plasma)	11.1794	12.2412	-1.06184	-2.08759	0.00163845	0.0393588
XM_928666P00072	XM_928666	LOC653654	similar to family with sequence similarity 33, member A	8.09043	9.15223	-1.0618	-2.08754	0.000537629	0.0201659
BC000844P00550	BC000844	IER3	immediate early response 3	7.8896	8.95138	-1.06179	-2.08751	9.36198e-05	0.00693222
NM_003324P02578	NM_003324	TULP3	tubby like protein 3	11.6492	12.7104	-1.06125	-2.08673	1.537e-06	0.000569649
BC006794P00352	BC006794	IFITM3	interferon induced transmembrane protein 3 (1-8U)	11.1621	12.2231	-1.06102	-2.08641	0.000335563	0.0152595
BC064491P00682	BC064491	N/A	Homo sapiens cDNA clone MGC:71261 IMAGE:4576612, complete cds.	9.51058	10.5713	-1.06077	-2.08604	0.00105761	0.0302692
NM_004699P00728	NM_004699	FAM50A	family with sequence similarity 50, member A	11.1858	12.2465	-1.06073	-2.08598	1.9193e-07	0.000169111
NM_001005414P01278	NM_001005414	ZWINT	ZW10 interactor	9.59415	10.6547	-1.06053	-2.0857	2.79182e-06	0.000823418
BC031582P00909	BC031582	MPPED2	metallophosphoesterase domain containing 2	10.7866	11.8469	-1.06031	-2.08538	0.00079558	0.0256224
NM_004586P06692	NM_004586	RPS6KA3	ribosomal protein S6 kinase, 90kDa, polypeptide 3	9.50191	10.5622	-1.06026	-2.08531	0.00185115	0.0420386
BC024231P00164	BC024231	MGC27345	hypothetical protein MGC27345	10.0585	11.1186	-1.06014	-2.08513	0.000187901	0.0107885
AJ567757P00106	AJ567757	N/A	Homo sapiens partial mRNA for KI67 Antigen (MKI67 gene), variant lacking exons 3-12.	8.61981	9.67982	-1.06002	-2.08496	0.00126802	0.0336512
XM_495814P02943	XM_495814	RP11-38L15.1	similar to family with sequence similarity 35, member A	9.78813	10.8471	-1.05899	-2.08347	0.000665044	0.0229426
NM_001013031P06701	NM_001013031	SORCS1	sortilin-related VPS10 domain containing receptor 1	9.3321	10.3911	-1.05897	-2.08344	0.00244151	0.0497328
BC101525P02304	BC101525	NRP2	neuropilin 2	8.53838	9.59731	-1.05893	-2.08339	0.000165791	0.010044
NM_006342P02564	NM_006342	TACC3	transforming, acidic coiled-coil containing protein 3	10.3247	11.3835	-1.05882	-2.08323	3.22938e-05	0.00368123
NM_031217P02114	NM_031217	KIF18A	kinesin family member 18A	8.56779	9.62614	-1.05835	-2.08255	0.000257813	0.0130436
AL050361P00613	AL050361	MRPS18B	mitochondrial ribosomal protein S18B	10.7556	11.8137	-1.05807	-2.08214	3.96364e-05	0.00420674
NM_018193P03402	NM_018193	KIAA1794	KIAA1794	10.158	11.2157	-1.05768	-2.08159	1.00034e-05	0.00182956
NM_021046P00526	NM_021046	KRTAP5-8	keratin associated protein 5-8	8.3954	9.45306	-1.05766	-2.08155	0.000680384	0.0232372
Z15005P07485	Z15005	CENPE	centromere protein E, 312kDa	8.67254	9.73004	-1.0575	-2.08132	0.000138078	0.00893909
NM_018685P03317	NM_018685	ANLN	anillin, actin binding protein (scraps homolog, Drosophila)	9.75086	10.8078	-1.0569	-2.08046	0.000170753	0.0102093
BC070243P00028	BC070243	IFITM3	interferon induced transmembrane protein 3 (1-8U)	9.45171	10.5085	-1.0568	-2.08032	0.000702775	0.0237587
XM_933880P09069	XM_933880	LOC23117	KIAA0220-like protein	11.9106	12.9674	-1.05679	-2.0803	0.00012953	0.00855531
NM_006807P01611	NM_006807	CBX1	chromobox homolog 1 (HP1 beta homolog Drosophila )	12.1749	13.2317	-1.05678	-2.08028	9.58551e-07	0.000413197
NM_013282P02895	NM_013282	UHRF1	ubiquitin-like, containing PHD and RING finger domains, 1	10.0913	11.1476	-1.05634	-2.07965	0.000150209	0.00945022
AK055141P01093	AK055141	N/A	Homo sapiens cDNA FLJ30579 fis, clone BRAWH2006989, weakly similar to DNA-DIRECTED RNA POLYMERASE II LARGEST SUBUNIT (EC 2.7.7.6).	8.80336	9.85965	-1.05629	-2.07958	0.00162927	0.0392729
NM_001005413P00928	NM_001005413	ZWINT	ZW10 interactor	10.6751	11.731	-1.05588	-2.07898	1.69225e-07	0.000159208
BC024211P02240	BC024211	BRRN1	barren homolog 1 (Drosophila)	9.46068	10.5159	-1.05526	-2.07809	9.24601e-05	0.00687907
AK127592P01831	AK127592	TRIM24	tripartite motif-containing 24	9.05003	10.105	-1.055	-2.07772	0.00076972	0.0251304
NM_001015050P00606	NM_001015050	LOC200810	similar to beta-1,4-mannosyltransferase	9.92932	10.9837	-1.0544	-2.07685	4.74823e-06	0.00112747
BC012159P00685	BC012159	IGLC2	immunoglobulin lambda constant 2 (Kern-Oz- marker)	9.4658	10.5202	-1.05439	-2.07684	0.00228004	0.0476113
NM_012404P00006	NM_012404	ANP32D	acidic (leucine-rich) nuclear phosphoprotein 32 family, member D	10.7755	11.8297	-1.05423	-2.07661	7.37046e-06	0.00150961
NM_030640P03164	NM_030640	DUSP16	dual specificity phosphatase 16	10.3718	11.4259	-1.05411	-2.07643	0.00021263	0.0116135
NM_016619P00328	NM_016619	PLAC8	placenta-specific 8	8.33491	9.389	-1.05409	-2.07641	0.000165004	0.0100158
NM_025054P06903	NM_025054	VCPIP1	valosin containing protein (p97)/p47 complex interacting protein 1	9.38935	10.4433	-1.054	-2.07627	0.00100494	0.0292927
AK124141P02845	AK124141	LOC399904	hypothetical LOC399904	9.19075	10.2446	-1.05382	-2.07602	0.000974473	0.0287531
XM_929130P01326	XM_929130	LOC643634	similar to tropomyosin 4	10.8039	11.8577	-1.05379	-2.07598	0.00192264	0.0431451
NM_003423P05018	NM_003423	ZNF43	zinc finger protein 43 (HTF6)	7.44869	8.50241	-1.05372	-2.07588	0.000303422	0.0143433
NM_178542P01776	NM_178542	C17orf65	chromosome 17 open reading frame 65	10.9102	11.9638	-1.0536	-2.07571	4.18313e-05	0.00431973
NM_006603P04999	NM_006603	STAG2	stromal antigen 2	8.90917	9.96273	-1.05356	-2.07565	0.000642255	0.022596
NM_017789P02579	NM_017789	SEMA4C	sema domain, immunoglobulin domain (Ig), transmembrane domain (TM) and short cytoplasmic domain, (semaphorin) 4C	11.5061	12.5595	-1.05348	-2.07553	8.94487e-05	0.00674594
NM_032800P02402	NM_032800	C1orf198	chromosome 1 open reading frame 198	10.6963	11.7494	-1.0531	-2.07498	0.00236209	0.0486718
NM_133477P06746	NM_133477	SYNPO2	synaptopodin 2	11.4736	12.5266	-1.05299	-2.07483	6.07997e-06	0.00130242
NM_007210P02048	NM_007210	GALNT6	UDP-N-acetyl-alpha-D-galactosamine:polypeptide N-acetylgalactosaminyltransferase 6 (GalNAc-T6)	11.2942	12.3466	-1.05248	-2.0741	5.70888e-05	0.00517838
NM_014183P00531	NM_014183	DYNLRB1	dynein, light chain, roadblock-type 1	11.2318	12.2838	-1.05193	-2.0733	9.80602e-07	0.000419675
AF011794P00574	AF011794	CCPG1	cell cycle progression 1	10.0674	11.1193	-1.05188	-2.07324	0.000937925	0.0281913
NM_001004319P00536	NM_001004319	VHLL	von Hippel-Lindau tumor suppressor-like	8.56943	9.62107	-1.05164	-2.07288	0.000878305	0.0272047
NM_145809P03651	NM_145809	LOC220594	TL132 protein	9.4974	10.5487	-1.05133	-2.07244	0.00021943	0.011819
AB154416P00533	AB154416	BIRC5	baculoviral IAP repeat-containing 5 (survivin)	9.17249	10.2236	-1.05116	-2.07219	3.11766e-06	0.000873543
NM_000059P10066	NM_000059	BRCA2	breast cancer 2, early onset	7.83167	8.88267	-1.051	-2.07196	1.92897e-05	0.00268629
NM_004091P04818	NM_004091	E2F2	E2F transcription factor 2	10.0509	11.1015	-1.05061	-2.0714	5.09991e-05	0.00482755
BC051863P02852	BC051863	FAM35A	family with sequence similarity 35, member A	9.82334	10.8739	-1.0506	-2.07139	2.7081e-05	0.00331638
BC047773P01336	BC047773	BMPR1B	bone morphogenetic protein receptor, type IB	11.3106	12.361	-1.05042	-2.07114	6.1891e-06	0.00132377
NM_024670P01624	NM_024670	SUV39H2	suppressor of variegation 3-9 homolog 2 (Drosophila)	9.40363	10.454	-1.05042	-2.07113	0.000187587	0.0107779
NM_003632P05010	NM_003632	CNTNAP1	contactin associated protein 1	10.6786	11.7283	-1.0497	-2.07009	6.11986e-05	0.00541609
NM_145034P02548	NM_145034	TOR1AIP2	torsin A interacting protein 2	9.53242	10.582	-1.04954	-2.06986	0.000276786	0.0136154
XM_932698P00049	XM_932698	LOC387841	similar to ribosomal protein L13a	11.0832	12.1323	-1.0491	-2.06924	4.28592e-06	0.00106273
BC047918P00946	BC047918	ARHGAP24	Rho GTPase activating protein 24	8.21752	9.26645	-1.04893	-2.06899	0.00060859	0.0218003
CR456537P01570	CR456537	PCQAP	PC2 (positive cofactor 2, multiprotein complex) glutamine/Q-rich-associated protein	12.6311	13.6792	-1.04814	-2.06786	0.000853654	0.0266976
BC048298P00512	BC048298	TBL1XR1	transducin (beta)-like 1X-linked receptor 1	10.2685	11.3161	-1.04766	-2.06718	1.6297e-06	0.000589961
NM_003813P01124	NM_003813	ADAM21	ADAM metallopeptidase domain 21	8.52783	9.57538	-1.04755	-2.06702	2.3069e-05	0.00299207
BC010919P00304	BC010919	RPL35	ribosomal protein L35	11.4921	12.5392	-1.04713	-2.06641	4.69334e-05	0.00463041
BC005295P00650	BC005295	PAIP1	poly(A) binding protein interacting protein 1	11.9523	12.9994	-1.04703	-2.06628	1.08376e-05	0.00192423
L38487P01799	L38487	ESRRA	estrogen-related receptor alpha	10.0866	11.1333	-1.04668	-2.06577	0.000594277	0.0214553
NM_001003712P06103	NM_001003712	OSBPL8	oxysterol binding protein-like 8	10.1052	11.1511	-1.0459	-2.06466	0.000694736	0.0235437
BC002493P01712	BC002493	TCF19	transcription factor 19 (SC1)	9.42396	10.4698	-1.04589	-2.06463	8.49048e-05	0.00655137
BC002945P01535	BC002945	C9orf86	chromosome 9 open reading frame 86	11.1262	12.1721	-1.04586	-2.0646	0.000208367	0.0114882
NM_153686P03107	NM_153686	MLR1	transcription factor MLR1	8.68422	9.72999	-1.04578	-2.06448	0.00139992	0.0358186
XM_926257P02217	XM_926257	LOC642869	similar to SET protein (Phosphatase 2A inhibitor I2PP2A) (I-2PP2A) (Template-activating factor I) (TAF-I) (Liver regeneration-related protein LRRGR00002)	9.7794	10.8242	-1.04478	-2.06305	0.00113398	0.0315147
AY327589P00338	AY327589	MUC1	mucin 1, cell surface associated	10.3768	11.4214	-1.04463	-2.06283	0.000264445	0.0132172
NM_001003891P02245	NM_001003891	PCQAP	PC2 (positive cofactor 2, multiprotein complex) glutamine/Q-rich-associated protein	12.5121	13.556	-1.04393	-2.06183	1.10282e-05	0.00193815
NM_016055P01218	NM_016055	MRPL48	mitochondrial ribosomal protein L48	9.93477	10.9786	-1.04383	-2.06169	1.88036e-05	0.00265593
NM_207418P00986	NM_207418	FAM72A	family with sequence similarity 72, member A	9.18961	10.2334	-1.04376	-2.06159	0.00109276	0.0308342
NM_025233P02101	NM_025233	COASY	Coenzyme A synthase	11.3127	12.3563	-1.04368	-2.06148	0.000528375	0.0199523
NM_182705P00593	NM_182705	FAM101B	family with sequence similarity 101, member B	11.2223	12.2658	-1.04349	-2.06121	1.09483e-05	0.00193419
NM_014498P03387	NM_014498	GOLPH4	golgi phosphoprotein 4	10.1871	11.2304	-1.04324	-2.06085	0.000205713	0.0114001
NM_003258P00513	NM_003258	TK1	thymidine kinase 1, soluble	9.36353	10.4066	-1.04307	-2.06061	6.05583e-05	0.00538595
NM_178587P00176	NM_178587	PPP2R5C	protein phosphatase 2, regulatory subunit B (B56), gamma isoform	10.1448	11.1877	-1.04293	-2.06041	0.000590441	0.0213632
BC000121P00982	BC000121	C17orf53	chromosome 17 open reading frame 53	8.79212	9.83493	-1.04281	-2.06024	0.00113674	0.0315476
NM_002046P00810	NM_002046	GAPDH	glyceraldehyde-3-phosphate dehydrogenase	12.8606	13.9034	-1.04276	-2.06017	1.71639e-06	0.000601873
XM_371943P03743	XM_371943	LOC653629	similar to Williams Beuren syndrome chromosome region 19	8.61454	9.65729	-1.04275	-2.06015	0.00143245	0.0362894
NM_002271P05255	NM_002271	RANBP5	RAN binding protein 5	9.59911	10.6414	-1.0423	-2.05951	4.18418e-05	0.00431973
AF015598P00358	AF015598	CLN3	ceroid-lipofuscinosis, neuronal 3, juvenile (Batten, Spielmeyer-Vogt disease)	10.4907	11.533	-1.04224	-2.05943	2.86798e-06	0.000834385
NM_016448P04027	NM_016448	DTL	denticleless homolog (Drosophila)	7.97025	9.01237	-1.04211	-2.05924	0.000110697	0.00772706
NM_003878P00605	NM_003878	GGH	gamma-glutamyl hydrolase (conjugase, folylpolygammaglutamyl hydrolase)	9.8076	10.8496	-1.04196	-2.05902	9.18269e-05	0.00684651
NM_177442P01626	NM_177442	FTSJ2	FtsJ homolog 2 (E. coli)	10.8655	11.9075	-1.04196	-2.05902	0.000113663	0.00785972
NM_003900P01994	NM_003900	SQSTM1	sequestosome 1	11.9785	13.0197	-1.04118	-2.05792	0.00147052	0.0369067
BC029657P00373	BC029657	C6orf128	chromosome 6 open reading frame 128	8.32292	9.36402	-1.0411	-2.0578	0.000129913	0.00856086
BC110583P03493	BC110583	SGOL2	shugoshin-like 2 (S. pombe)	8.81091	9.85198	-1.04106	-2.05775	8.20747e-05	0.00644887
NM_002263P02069	NM_002263	KIFC1	kinesin family member C1	9.8417	10.8827	-1.041	-2.05765	0.000147006	0.00933589
NM_001001417P01698	NM_001001417	TBC1D3B	TBC1 domain family, member 3B	10.1039	11.1444	-1.04053	-2.05699	0.000178548	0.010488
BC029605P01478	BC029605	SYT9	synaptotagmin IX	13.7504	14.7906	-1.04021	-2.05652	3.42509e-06	0.000929926
NM_133477P06524	NM_133477	SYNPO2	synaptopodin 2	11.2216	12.2615	-1.03984	-2.05599	0.000344247	0.0155123
XM_929986P04844	XM_929986	LOC653441	similar to polyhomeotic 1-like	12.286	13.3249	-1.03885	-2.05459	7.68198e-05	0.00623014
XM_930459P00384	XM_930459	SUZ12P	suppressor of zeste 12 homolog pseudogene	10.2577	11.2964	-1.03866	-2.05432	1.30704e-05	0.00216956
BC063894P04738	BC063894	DENND2C	DENN/MADD domain containing 2C	8.87505	9.91332	-1.03826	-2.05375	0.000433346	0.0177428
NM_005050P01427	NM_005050	ABCD4	ATP-binding cassette, sub-family D (ALD), member 4	10.2485	11.2867	-1.03815	-2.05359	2.58666e-06	0.000787919
NM_024738P01421	NM_024738	C12orf49	chromosome 12 open reading frame 49	9.86154	10.8996	-1.03809	-2.0535	3.0481e-06	0.000869746
BC007695P00990	BC007695	KLF5	Kruppel-like factor 5 (intestinal)	9.02715	10.0646	-1.03742	-2.05255	0.00120238	0.0326007
NM_057735P01268	NM_057735	CCNE2	cyclin E2	8.39852	9.4357	-1.03719	-2.05222	0.00046363	0.0184211
BC065192P01009	BC065192	C2orf12	chromosome 2 open reading frame 12	11.1888	12.2258	-1.037	-2.05196	7.56696e-05	0.00617412
BC048298P00964	BC048298	TBL1XR1	transducin (beta)-like 1X-linked receptor 1	9.89826	10.9352	-1.03697	-2.05191	1.91923e-05	0.0026834
XM_932800P01054	XM_932800	KIAA1458	KIAA1458 protein	10.7839	11.8205	-1.03663	-2.05143	2.33378e-05	0.00301061
NM_032997P01260	NM_032997	ZWINT	ZW10 interactor	10.5137	11.5503	-1.03654	-2.05131	5.83488e-07	0.000324539
NM_003600P01160	NM_003600	AURKA	aurora kinase A	8.9888	10.0253	-1.03648	-2.05121	4.90188e-05	0.00474592
NM_001615P00835	NM_001615	ACTG2	actin, gamma 2, smooth muscle, enteric	8.95682	9.99325	-1.03643	-2.05115	0.00166721	0.0396414
AK095291P03513	AK095291	SGOL2	shugoshin-like 2 (S. pombe)	8.85862	9.89423	-1.03561	-2.04997	0.000224802	0.0119885
NM_020727P06263	NM_020727	ZNF295	zinc finger protein 295	9.01965	10.0552	-1.0355	-2.04982	0.000932609	0.0281093
BC020729P00892	BC020729	CCNE2	cyclin E2	8.48987	9.52522	-1.03536	-2.04962	0.000374122	0.0162391
XM_927776P00743	XM_927776	LOC643426	similar to CCR4-NOT transcription complex subunit 7 (CCR4-associated factor 1) (CAF1)	9.79486	10.8298	-1.03498	-2.04909	3.15885e-05	0.00363037
AB033052P05432	AB033052	NLN	neurolysin (metallopeptidase M3 family)	9.16732	10.202	-1.03472	-2.04872	1.555e-06	0.000574801
NM_023937P00526	NM_023937	MRPL34	mitochondrial ribosomal protein L34	11.2102	12.2449	-1.03465	-2.04861	1.77123e-06	0.000609688
NM_014275P01711	NM_014275	MGAT4B	mannosyl (alpha-1,3-)-glycoprotein beta-1,4-N-acetylglucosaminyltransferase, isozyme B	12.3688	13.4028	-1.03398	-2.04767	3.90942e-06	0.00100871
XM_933879P00598	XM_933879	LOC644029	similar to 60S ribosomal protein L7a	10.5478	11.5811	-1.0333	-2.04671	0.00235267	0.0485348
NM_015973P00503	NM_015973	GAL	galanin	12.4246	13.4577	-1.03317	-2.04651	3.06459e-06	0.000872404
XM_497556P00134	XM_497556	LOC390811	similar to polymerase (RNA) III (DNA directed) polypeptide K	8.66607	9.69917	-1.0331	-2.04641	0.00105783	0.0302692
AB082533P07520	AB082533	KIAA2002	KIAA2002 protein	9.63218	10.6652	-1.03299	-2.04626	6.93728e-07	0.000350861
NM_001546P02140	NM_001546	ID4	inhibitor of DNA binding 4, dominant negative helix-loop-helix protein	7.77609	8.80833	-1.03224	-2.0452	8.37354e-05	0.00651051
NM_014783P04635	NM_014783	ARHGAP11A	Rho GTPase activating protein 11A	8.13083	9.16303	-1.0322	-2.04515	0.00148393	0.0371437
BC007257P01485	BC007257	CBS	cystathionine-beta-synthase	11.1485	12.1806	-1.03218	-2.04512	0.000582742	0.0211903
NM_002770P00088	NM_002770	PRSS2	protease, serine, 2 (trypsin 2)	7.76501	8.79683	-1.03182	-2.0446	0.000206705	0.0114371
XM_927954P00072	XM_927954	LOC644862	similar to 40S ribosomal protein S28	8.39534	9.42656	-1.03122	-2.04375	0.000448199	0.0180766
NM_020765P14798	NM_020765	ZUBR1	zinc finger, UBR1 type 1	11.6643	12.6952	-1.03091	-2.04332	7.54977e-07	0.000364635
XM_070233P00090	XM_070233	LOC137107	similar to ribosomal protein L10a	10.2852	11.3157	-1.03053	-2.04277	0.000142704	0.00913361
BC002703P00376	BC002703	CENPA	centromere protein A, 17kDa	9.01921	10.0496	-1.03037	-2.04255	9.10663e-05	0.00681883
BC038112P06635	BC038112	MOBKL1A	MOB1, Mps One Binder kinase activator-like 1A (yeast)	10.2507	11.2806	-1.02996	-2.04196	9.15449e-06	0.0017296
BC035701P01763	BC035701	DUSP3	dual specificity phosphatase 3 (vaccinia virus phosphatase VH1-related)	11.5327	12.5626	-1.02993	-2.04193	3.86102e-05	0.00413227
NM_001005269P01596	NM_001005269	C15orf21	chromosome 15 open reading frame 21	10.9264	11.9557	-1.02936	-2.04112	0.000247521	0.0127441
XM_497859P00158	XM_497859	LOC402096	similar to chromosome 6 open reading frame 106 isoform a	8.2305	9.25983	-1.02933	-2.04108	1.81174e-05	0.00259792
BC000914P00449	BC000914	SFRS3	splicing factor, arginine/serine-rich 3	10.9215	11.9507	-1.0292	-2.0409	3.65217e-05	0.00399418
NM_021079P03837	NM_021079	NMT1	N-myristoyltransferase 1	10.4602	11.4893	-1.02915	-2.04082	4.2487e-06	0.00105944
NM_020863P04321	NM_020863	ZNF406	zinc finger protein 406	9.47536	10.5042	-1.0288	-2.04033	0.00036057	0.0158709
NM_016300P02283	NM_016300	ARPP-21	cyclic AMP-regulated phosphoprotein, 21 kD	8.18249	9.21113	-1.02864	-2.04011	0.000175096	0.0103459
XM_928125P00899	XM_928125	LOC645086	similar to small acidic protein	10.7116	11.7394	-1.02787	-2.03901	0.00160278	0.0388685
XM_496907P05761	XM_496907	PEG10	paternally expressed 10	10.5205	11.5482	-1.02767	-2.03873	8.57743e-05	0.00658861
BC050369P01172	BC050369	E2F1	E2F transcription factor 1	9.08048	10.1081	-1.02766	-2.03871	0.00122731	0.0330035
NM_173075P04172	NM_173075	APBB2	amyloid beta (A4) precursor protein-binding, family B, member 2 (Fe65-like)	9.25515	10.2827	-1.0275	-2.03849	0.000133828	0.00873662
NM_152384P01801	NM_152384	BBS5	Bardet-Biedl syndrome 5	10.412	11.4393	-1.0273	-2.0382	6.90072e-05	0.00585208
NM_014655P02158	NM_014655	KIAA0446	KIAA0446 gene product	11.0639	12.0908	-1.02692	-2.03766	0.000126461	0.00841246
NM_002135P01958	NM_002135	NR4A1	nuclear receptor subfamily 4, group A, member 1	9.42506	10.4517	-1.02665	-2.03728	0.00132907	0.0346414
NM_015268P06236	NM_015268	DNAJC13	DnaJ (Hsp40) homolog, subfamily C, member 13	11.1969	12.2232	-1.02635	-2.03686	2.82727e-05	0.00341162
NM_005958P00259	NM_005958	MTNR1A	melatonin receptor 1A	8.79261	9.81886	-1.02625	-2.03673	0.000172799	0.0102622
XM_497450P00901	XM_497450	LOC441722	similar to Splicing factor U2AF 35 kDa subunit (U2 auxiliary factor 35 kDa subunit) (U2 snRNP auxiliary factor small subunit)	10.4219	11.4482	-1.02622	-2.03668	4.08858e-06	0.00103579
BC036399P02327	BC036399	ARPP-21	cyclic AMP-regulated phosphoprotein, 21 kD	8.82347	9.84959	-1.02612	-2.03654	0.000832603	0.0263332
BC012472P00367	BC012472	UBD	ubiquitin D	9.93078	10.9567	-1.02591	-2.03624	7.18659e-05	0.0059965
NM_001011666P06376	NM_001011666	CREB5	cAMP responsive element binding protein 5	8.99346	10.0187	-1.02523	-2.03528	0.00121432	0.0328167
X91141P01675	X91141	RABEP1	rabaptin, RAB GTPase binding effector protein 1	10.6493	11.6745	-1.0252	-2.03524	8.01416e-05	0.00636391
NM_001039916P02539	NM_001039916	ZNF384	zinc finger protein 384	11.3919	12.417	-1.02507	-2.03505	8.2166e-06	0.00162117
BC004490P00961	BC004490	FOS	v-fos FBJ murine osteosarcoma viral oncogene homolog	9.47423	10.4992	-1.02496	-2.0349	4.81199e-05	0.00470224
BC015925P00305	BC015925	ZNF706	zinc finger protein 706	10.4764	11.5013	-1.02493	-2.03487	0.000135416	0.00879109
NM_015886P06121	NM_015886	PI15	peptidase inhibitor 15	10.0255	11.0502	-1.02465	-2.03447	0.000924263	0.027972
AF487337P00184	AF487337	F3	coagulation factor III (thromboplastin, tissue factor)	8.29113	9.31555	-1.02442	-2.03414	0.00113278	0.0314939
D78579P03524	D78579	NR4A3	nuclear receptor subfamily 4, group A, member 3	8.18872	9.21293	-1.02421	-2.03385	0.000334891	0.0152377
XM_927225P05110	XM_927225	ATP13A3	ATPase type 13A3	10.2079	11.232	-1.0241	-2.03369	0.00158672	0.0386462
NM_001011538P00647	NM_001011538	LOC402176	similar to 60S ribosomal protein L21	10.49	11.5141	-1.02407	-2.03365	0.000990953	0.0290254
NM_016304P00917	NM_016304	C15orf15	chromosome 15 open reading frame 15	11.7659	12.7898	-1.02387	-2.03337	3.53999e-05	0.00391119
AK129942P01736	AK129942	N/A	Homo sapiens cDNA FLJ26432 fis, clone KDN01418.	10.6204	11.644	-1.02366	-2.03307	0.000598075	0.0215513
NM_003852P02454	NM_003852	TRIM24	tripartite motif-containing 24	10.4869	11.5101	-1.02317	-2.03237	4.36907e-05	0.00442324
BC010264P01906	BC010264	SFRS1	splicing factor, arginine/serine-rich 1 (splicing factor 2, alternate splicing factor)	11.3355	12.3584	-1.02283	-2.0319	2.77136e-06	0.000820838
NM_031217P02005	NM_031217	KIF18A	kinesin family member 18A	8.4728	9.49551	-1.02271	-2.03173	0.000289573	0.0139697
CR749820P05068	CR749820	DLG2	discs, large homolog 2, chapsyn-110 (Drosophila)	9.08004	10.1027	-1.02262	-2.0316	0.00208025	0.0450509
NM_144601P01724	NM_144601	CMTM3	CKLF-like MARVEL transmembrane domain containing 3	11.1395	12.162	-1.02252	-2.03146	1.70443e-05	0.00251351
NM_013374P05559	NM_013374	PDCD6IP	programmed cell death 6 interacting protein	9.94144	10.9635	-1.02207	-2.03082	0.000225792	0.0120048
XM_166103P03045	XM_166103	DNA2L	DNA2 DNA replication helicase 2-like (yeast)	8.61692	9.63893	-1.022	-2.03074	0.00105005	0.0301388
BC051835P01465	BC051835	MGAT4B	mannosyl (alpha-1,3-)-glycoprotein beta-1,4-N-acetylglucosaminyltransferase, isozyme B	12.3584	13.3802	-1.02179	-2.03044	5.02931e-06	0.00116298
XM_934272P04488	XM_934272	FLJ10120	hypothetical protein FLJ10120	9.37835	10.3998	-1.0215	-2.03003	9.76095e-05	0.00715578
BC050378P00637	BC050378	GPX3	glutathione peroxidase 3 (plasma)	11.1409	12.1615	-1.0206	-2.02877	0.00123964	0.0332191
NM_004586P06334	NM_004586	RPS6KA3	ribosomal protein S6 kinase, 90kDa, polypeptide 3	10.0014	11.0219	-1.02055	-2.02869	0.00109697	0.0308967
NM_000612P00884	NM_000612	IGF2	insulin-like growth factor 2 (somatomedin A)	12.1293	13.1497	-1.02035	-2.02841	1.33931e-06	0.000516358
BC033492P01998	BC033492	SOX30	SRY (sex determining region Y)-box 30	8.00868	9.02875	-1.02006	-2.02801	0.000692357	0.0234816
NM_018455P01187	NM_018455	C16orf60	chromosome 16 open reading frame 60	8.91556	9.93555	-1.02	-2.02791	9.61755e-05	0.00707287
NM_005483P02734	NM_005483	CHAF1A	chromatin assembly factor 1, subunit A (p150)	10.3893	11.409	-1.01973	-2.02754	0.000108103	0.00762962
NM_002078P06971	NM_002078	GOLGA4	golgi autoantigen, golgin subfamily a, 4	10.3199	11.3389	-1.01892	-2.0264	0.000981653	0.0288635
NM_003501P01386	NM_003501	ACOX3	acyl-Coenzyme A oxidase 3, pristanoyl	9.89501	10.9139	-1.01888	-2.02635	2.21486e-06	0.000706817
DQ345520P00135	DQ345520	N/A	Homo sapiens stromal cell-derived factor 1 theta mRNA, complete cds.	8.03854	9.0572	-1.01866	-2.02603	0.00122637	0.0329895
NM_022909P00644	NM_022909	CENPH	centromere protein H	9.44889	10.4673	-1.01844	-2.02573	0.000663883	0.0229278
NM_016095P00344	NM_016095	Pfs2	DNA replication complex GINS protein PSF2	9.00527	10.0236	-1.01834	-2.02559	3.25003e-05	0.00368976
AK092763P01075	AK092763	ARHGAP9	Rho GTPase activating protein 9	9.15459	10.1728	-1.01824	-2.02545	0.00153329	0.0378641
NM_145295P02117	NM_145295	ZNF627	zinc finger protein 627	10.757	11.7751	-1.01811	-2.02527	2.81935e-05	0.00340499
NM_018131P01880	NM_018131	CEP55	centrosomal protein 55kDa	9.18484	10.2029	-1.01811	-2.02526	0.000183224	0.0106246
NM_198883P01031	NM_198883	MTX1	metaxin 1	11.1075	12.1253	-1.01778	-2.0248	2.25564e-05	0.00293959
BC009682P01243	BC009682	SMAD5	SMAD, mothers against DPP homolog 5 (Drosophila)	10.6505	11.6678	-1.01726	-2.02407	2.07794e-05	0.00280453
BC024211P02074	BC024211	BRRN1	barren homolog 1 (Drosophila)	9.99149	11.0087	-1.01721	-2.024	0.000106417	0.00754494
NM_004115P00293	NM_004115	FGF14	fibroblast growth factor 14	10.2126	11.2291	-1.01653	-2.02305	0.00113013	0.0314647
NM_201995P01599	NM_201995	SF1	splicing factor 1	12.307	13.3235	-1.01649	-2.02299	0.000627151	0.0222715
BC031520P00623	BC031520	MLF1IP	MLF1 interacting protein	9.47486	10.4912	-1.01631	-2.02274	0.000441477	0.0179302
BC032754P02318	BC032754	RACGAP1	Rac GTPase activating protein 1	10.821	11.8373	-1.01631	-2.02274	0.000135035	0.00878143
NM_006087P00844	NM_006087	TUBB4	tubulin, beta 4	10.2615	11.2778	-1.01629	-2.0227	1.40739e-05	0.00225337
AB084459P00439	AB084459	PLK1	polo-like kinase 1 (Drosophila)	10.589	11.6051	-1.01602	-2.02234	1.99754e-05	0.00274585
BC104450P00150	BC104450	CDCA2	cell division cycle associated 2	9.3937	10.4096	-1.01594	-2.02223	0.000610108	0.0218491
NM_004305P01925	NM_004305	BIN1	bridging integrator 1	10.7343	11.75	-1.01573	-2.02193	7.70338e-07	0.000368332
XM_927321P00791	XM_927321	LOC643035	similar to CG33096-PB, isoform B	9.99914	11.014	-1.01483	-2.02066	0.00207393	0.045015
NM_013234P00339	NM_013234	EIF3S12	eukaryotic translation initiation factor 3, subunit 12	11.7455	12.76	-1.01453	-2.02024	0.000104303	0.00744279
XM_928320P00620	XM_928320	LOC653594	similar to family with sequence similarity 72, member A	9.60625	10.6206	-1.01438	-2.02003	0.00140121	0.0358186
NM_024641P03694	NM_024641	MANEA	mannosidase, endo-alpha	8.59554	9.60896	-1.01342	-2.01869	0.00216533	0.0462222
NM_002654P01502	NM_002654	PKM2	pyruvate kinase, muscle	12.3441	13.3574	-1.0133	-2.01853	3.72442e-06	0.000990396
NM_016121P03026	NM_016121	KCTD3	potassium channel tetramerisation domain containing 3	10.1816	11.1945	-1.01284	-2.01788	7.57401e-07	0.000364635
AF220416P01004	AF220416	PHF20	PHD finger protein 20	10.9322	11.9447	-1.0125	-2.0174	4.42646e-06	0.00108721
NM_006792P00419	NM_006792	MORF4	mortality factor 4	9.30424	10.3163	-1.01208	-2.01682	1.26867e-05	0.00212908
NM_181716P00587	NM_181716	PRR6	proline rich 6	9.1663	10.1782	-1.0119	-2.01657	4.74919e-05	0.00465926
XM_934020P00432	XM_934020	LOC285053	similar to ribosomal protein L18a	11.943	12.9548	-1.01188	-2.01654	0.000197923	0.0111359
NM_024817P02781	NM_024817	THSD4	thrombospondin, type I, domain containing 4	8.88757	9.89911	-1.01154	-2.01606	0.000355368	0.0157567
NM_024908P01599	NM_024908	WDR76	WD repeat domain 76	9.40339	10.4148	-1.01137	-2.01583	0.000502567	0.0193451
NM_002902P01231	NM_002902	RCN2	reticulocalbin 2, EF-hand calcium binding domain	10.3212	11.3326	-1.01135	-2.0158	0.00222372	0.0468543
XM_932812P00535	XM_932812	SRRM1L	serine/arginine repetitive matrix 1-like	11.0627	12.074	-1.0113	-2.01572	0.000373852	0.0162391
BC036023P02690	BC036023	PLK4	polo-like kinase 4 (Drosophila)	8.72372	9.73499	-1.01128	-2.0157	0.000634389	0.022432
AY894566P00985	AY894566	NBPF15	neuroblastoma breakpoint family, member 15	10.5339	11.5449	-1.01108	-2.01541	0.000330111	0.0151184
NM_001012633P00377	NM_001012633	IL32	interleukin 32	10.2432	11.2543	-1.01107	-2.0154	0.000254546	0.0129487
NM_016050P00474	NM_016050	MRPL11	mitochondrial ribosomal protein L11	11.64	12.6509	-1.01093	-2.01521	1.41458e-06	0.000532735
XM_928090P00205	XM_928090	LOC645033	similar to zinc finger homeobox 1b	8.24297	9.25388	-1.01091	-2.01518	0.00141259	0.0360076
XM_377527P00362	XM_377527	LOC401911	similar to 60S ribosomal protein L29 (Cell surface heparin binding protein HIP)	9.17746	10.1884	-1.01089	-2.01516	0.00175947	0.0407753
NM_001004196P02111	NM_001004196	CD200	CD200 molecule	8.86074	9.87158	-1.01083	-2.01508	0.00213673	0.0457717
XM_371254P06995	XM_371254	USP24	ubiquitin specific peptidase 24	10.6743	11.6846	-1.01036	-2.01442	3.2838e-07	0.000222245
BC014514P03276	BC014514	LDLR	low density lipoprotein receptor (familial hypercholesterolemia)	10.8457	11.8558	-1.01006	-2.014	8.73525e-05	0.00664372
NM_033379P00492	NM_033379	CDC2	cell division cycle 2, G1 to S and G2 to M	9.40078	10.4107	-1.00991	-2.01379	2.74122e-05	0.00334524
NM_139344P01194	NM_139344	BIN1	bridging integrator 1	11.889	12.8987	-1.00969	-2.01348	3.03823e-06	0.000869746
NM_033084P04097	NM_033084	FANCD2	Fanconi anemia, complementation group D2	9.08107	10.0901	-1.00898	-2.01249	7.05172e-05	0.0059303
X91141P02450	X91141	RABEP1	rabaptin, RAB GTPase binding effector protein 1	9.77495	10.7838	-1.00882	-2.01226	0.000101342	0.00731745
NM_024540P00411	NM_024540	MRPL24	mitochondrial ribosomal protein L24	11.6342	12.6427	-1.00852	-2.01185	2.2148e-07	0.000179355
NM_178313P07165	NM_178313	SPTBN1	spectrin, beta, non-erythrocytic 1	9.02425	10.0327	-1.00848	-2.01179	0.00128392	0.0339381
BC101472P02638	BC101472	BRIP1	BRCA1 interacting protein C-terminal helicase 1	8.96703	9.97529	-1.00825	-2.01148	1.59572e-05	0.00240898
BC063290P04254	BC063290	ZNF295	zinc finger protein 295	8.64198	9.6502	-1.00821	-2.01142	0.000244913	0.012633
BC009764P00655	BC009764	MRPL48	mitochondrial ribosomal protein L48	10.1964	11.2043	-1.00792	-2.01101	1.87218e-05	0.00265471
NM_002207P03736	NM_002207	ITGA9	integrin, alpha 9	8.44141	9.44905	-1.00764	-2.01061	1.48334e-05	0.00233495
NM_005514P00887	NM_005514	HLA-B	major histocompatibility complex, class I, B	9.63226	10.6395	-1.00719	-2.01	0.000196196	0.011077
AY236486P00525	AY236486	MAEA	macrophage erythroblast attacher	11.8784	12.8854	-1.00699	-2.00971	2.50694e-05	0.00314143
NM_030877P01163	NM_030877	CTNNBL1	catenin, beta like 1	10.6463	11.6532	-1.0069	-2.00958	2.52957e-06	0.000780578
NM_001008565P01264	NM_001008565	NUPL1	nucleoporin like 1	9.12146	10.1278	-1.00636	-2.00884	9.52074e-05	0.00701271
BC050548P02289	BC050548	KIF4A	kinesin family member 4A	10.3233	11.3295	-1.0062	-2.00861	1.72387e-06	0.000602263
XM_929153P00021	XM_929153	LOC646197	similar to Heat shock protein HSP 90-beta (HSP 84) (Tumor-specific transplantation 84 kDa antigen) (TSTA)	10.8882	11.8943	-1.00605	-2.00841	8.58325e-05	0.00658861
BC013677P01472	BC013677	SHMT2	serine hydroxymethyltransferase 2 (mitochondrial)	10.683	11.6887	-1.00573	-2.00797	2.27098e-05	0.00295683
NM_015317P05351	NM_015317	PUM2	pumilio homolog 2 (Drosophila)	9.83645	10.8422	-1.00573	-2.00795	0.000325874	0.0150082
NM_002404P00867	NM_002404	MFAP4	microfibrillar-associated protein 4	11.1777	12.1832	-1.00546	-2.00759	0.000278935	0.0136971
NM_005819P03274	NM_005819	STX6	syntaxin 6	10.1551	11.1603	-1.00524	-2.00728	1.31667e-05	0.00217254
AF289556P01774	AF289556	N/A	Homo sapiens clone pp4491 unknown mRNA.	10.6498	11.6548	-1.00505	-2.00701	2.15064e-05	0.00286226
BC072423P02564	BC072423	SLC1A4	solute carrier family 1 (glutamate/neutral amino acid transporter), member 4	10.5556	11.5606	-1.00496	-2.00689	5.00635e-06	0.00116224
XM_934275P05266	XM_934275	ANKRD20B	ankyrin repeat domain 20B	8.4559	9.46083	-1.00492	-2.00684	0.00166364	0.0396414
XM_496436P09359	XM_496436	RP11-378J18.4	C219-reactive peptide	11.6257	12.6303	-1.00462	-2.00642	4.43908e-06	0.00108721
NM_003686P02375	NM_003686	EXO1	exonuclease 1	9.33481	10.339	-1.00416	-2.00578	0.000462179	0.0183791
BC048965P02277	BC048965	C5orf5	chromosome 5 open reading frame 5	9.0221	10.0261	-1.00395	-2.00549	1.8803e-05	0.00265593
XM_930219P00939	XM_930219	LOC399942	hypothetical gene supported by AF081484	12.5679	13.5718	-1.00383	-2.00531	3.40575e-06	0.00092647
BC025709P01020	BC025709	AKR7A3	aldo-keto reductase family 7, member A3 (aflatoxin aldehyde reductase)	10.5378	11.541	-1.00316	-2.00439	4.71458e-06	0.0011252
BC036214P01476	BC036214	CDCA2	cell division cycle associated 2	8.82035	9.82349	-1.00314	-2.00436	0.000142017	0.00910993
NM_004526P02215	NM_004526	MCM2	MCM2 minichromosome maintenance deficient 2, mitotin (S. cerevisiae)	10.6131	11.616	-1.00297	-2.00412	0.000420848	0.0174391
BC040008P01140	BC040008	TPT1	tumor protein, translationally-controlled 1	8.6529	9.65563	-1.00272	-2.00378	0.00108754	0.030755
AK023974P00865	AK023974	FLJ13912	hypothetical protein FLJ13912	9.05486	10.0575	-1.0026	-2.0036	0.000172939	0.0102661
NM_017955P01693	NM_017955	CDCA4	cell division cycle associated 4	8.49455	9.49696	-1.00241	-2.00335	8.91183e-05	0.00673701
BC075060P00946	BC075060	RBBP5	retinoblastoma binding protein 5	11.0206	12.023	-1.00237	-2.00329	6.33316e-05	0.00554227
NM_001004285P02109	NM_001004285	DFFB	DNA fragmentation factor, 40kDa, beta polypeptide (caspase-activated DNase)	9.7647	10.7663	-1.0016	-2.00222	0.000438008	0.0178511
NM_024680P02522	NM_024680	E2F8	E2F transcription factor 8	8.72026	9.72173	-1.00147	-2.00204	0.000228185	0.0120907
NM_012073P02583	NM_012073	CCT5	chaperonin containing TCP1, subunit 5 (epsilon)	8.93386	9.93503	-1.00117	-2.00163	0.00028291	0.0137907
NM_015200P05548	NM_015200	SCC-112	SCC-112 protein	10.3308	11.332	-1.00116	-2.00161	0.000104255	0.00744279
NM_153450P00427	NM_153450	MED19	mediator of RNA polymerase II transcription, subunit 19 homolog (S. cerevisiae)	9.79329	10.794	-1.00075	-2.00103	5.90004e-05	0.00528339
XM_929843P00253	XM_929843	LOC653788	similar to chromosome 6 open reading frame 128	8.38188	9.38259	-1.00071	-2.00098	0.00238984	0.0490388
NM_016300P02396	NM_016300	ARPP-21	cyclic AMP-regulated phosphoprotein, 21 kD	8.74926	9.74952	-1.00027	-2.00037	0.000522703	0.0198118
XM_495879P01017	XM_495879	LOC440043	similar to Phosphoglycerate mutase 1 (Phosphoglycerate mutase isozyme B) (PGAM-B) (BPG-dependent PGAM 1)	9.63293	10.6327	-0.999814	-1.99974	0.00139396	0.035741
XM_935476P00361	XM_935476	LOC653820	similar to family with sequence similarity 72, member A	9.20641	10.206	-0.999615	-1.99947	0.00115666	0.0318795
NM_001031694P02910	NM_001031694	SCMH1	sex comb on midleg homolog 1 (Drosophila)	9.68431	10.6833	-0.99898	-1.99859	0.000294008	0.0141214
XM_933655P00900	XM_933655	CA5BL	carbonic anhydrase VB-like	10.6743	11.6732	-0.998922	-1.99851	0.000105465	0.00748868
XM_930528P01197	XM_930528	LOC646050	hypothetical protein LOC646050	8.24514	9.24398	-0.998831	-1.99838	0.000375981	0.0162924
NM_006733P02503	NM_006733	FSHPRH1	FSH primary response (LRPR1 homolog, rat) 1	7.71412	8.71292	-0.998799	-1.99834	0.000288514	0.0139527
NM_014736P00197	NM_014736	KIAA0101	KIAA0101	8.951	9.94978	-0.998778	-1.99831	1.89444e-05	0.00266203
BC104817P01441	BC104817	PCDHB3	protocadherin beta 3	11.4231	12.4216	-0.998493	-1.99791	6.70234e-06	0.00140987
XM_934226P00854	XM_934226	RP11-312O7.1	novel protein	9.60922	10.6076	-0.998334	-1.99769	8.59694e-05	0.00658861
BC078140P01534	BC078140	TBC1D3	TBC1 domain family, member 3	9.83895	10.8358	-0.996873	-1.99567	0.00175257	0.0407313
U31903P02300	U31903	CREBL1	cAMP responsive element binding protein-like 1	10.2283	11.2252	-0.996857	-1.99565	0.000777361	0.0253032
AK027395P00669	AK027395	CRISPLD2	cysteine-rich secretory protein LCCL domain containing 2	10.4134	11.4101	-0.996679	-1.9954	0.00171298	0.0402053
BC034641P01395	BC034641	ESCO2	establishment of cohesion 1 homolog 2 (S. cerevisiae)	7.65534	8.65198	-0.996642	-1.99535	0.000268578	0.0133617
BC030260P00083	BC030260	PRSS2	protease, serine, 2 (trypsin 2)	7.98531	8.98171	-0.996408	-1.99503	0.000575342	0.0210137
XM_933005P00407	XM_933005	LOC643159	similar to activating transcription factor 4	11.842	12.8382	-0.996266	-1.99483	0.000216209	0.0117262
BC002820P00950	BC002820	ALKBH4	alkB, alkylation repair homolog 4 (E. coli)	10.8214	11.8172	-0.99582	-1.99421	0.000879103	0.0272234
BC000228P03900	BC000228	N/A	Homo sapiens, Similar to transducin-like enhancer of split 1, homolog of Drosophila E(sp1), clone IMAGE:3353308, mRNA.	11.6248	12.6204	-0.995626	-1.99395	0.00023492	0.012331
BC105044P01474	BC105044	CCDC55	coiled-coil domain containing 55	10.1641	11.1597	-0.995601	-1.99391	1.99135e-05	0.00274585
NM_006398P00578	NM_006398	UBD	ubiquitin D	9.43331	10.4287	-0.995354	-1.99357	1.00388e-05	0.00183175
NM_052851P04316	NM_052851	STARD13	START domain containing 13	8.409	9.40434	-0.99534	-1.99355	0.000485569	0.0189277
NM_033527P01365	NM_033527	CDC2L2	cell division cycle 2-like 2 (PITSLRE proteins)	11.6343	12.6291	-0.99485	-1.99287	1.60082e-06	0.000585557
NM_014691P04308	NM_014691	AQR	aquarius homolog (mouse)	10.0574	11.0523	-0.994835	-1.99285	0.000710553	0.0239005
NM_002816P02281	NM_002816	PSMD12	proteasome (prosome, macropain) 26S subunit, non-ATPase, 12	8.6226	9.61725	-0.994651	-1.9926	0.00169217	0.0399639
NM_018981P03000	NM_018981	DNAJC10	DnaJ (Hsp40) homolog, subfamily C, member 10	10.6059	11.6004	-0.994556	-1.99247	2.04776e-05	0.00277181
XM_930595P00855	XM_930595	LOC653047	similar to TBC1 domain family member 3 (Rab GTPase-activating protein PRC17) (Prostate cancer gene 17 protein) (TRE17 alpha protein)	10.8394	11.8335	-0.994097	-1.99183	0.000729978	0.0242972
BC046477P02753	BC046477	C11orf54	chromosome 11 open reading frame 54	10.0876	11.0815	-0.993879	-1.99153	0.000516107	0.0196317
NM_014792P06724	NM_014792	KIAA0125	KIAA0125	9.88859	10.8821	-0.993518	-1.99103	0.000638285	0.0225072
XM_496330P00526	XM_496330	LOC440550	hypothetical LOC440550	8.58177	9.57489	-0.993123	-1.99049	7.12196e-05	0.00596032
BC031264P01183	BC031264	VAMP4	vesicle-associated membrane protein 4	8.30706	9.30015	-0.993084	-1.99044	0.00190226	0.0428387
BC096221P00912	BC096221	SS18	synovial sarcoma translocation, chromosome 18	10.9087	11.9013	-0.992565	-1.98972	2.32222e-05	0.00300123
D49492P01924	D49492	GDF10	growth differentiation factor 10	11.071	12.0632	-0.992212	-1.98923	0.000939625	0.0282185
NM_152267P02198	NM_152267	RNF185	ring finger protein 185	9.91853	10.9107	-0.992199	-1.98921	7.6522e-06	0.00154251
NM_002399P01678	NM_002399	MEIS2	Meis1, myeloid ecotropic viral integration site 1 homolog 2 (mouse)	12.1334	13.1254	-0.991966	-1.98889	0.000152944	0.00954847
NM_018534P03064	NM_018534	NRP2	neuropilin 2	8.65649	9.64844	-0.991946	-1.98887	0.00087015	0.0270598
BC017351P00753	BC017351	MPI	mannose phosphate isomerase	11.028	12.0198	-0.991787	-1.98865	2.01647e-05	0.00275294
BC067086P00681	BC067086	BTN3A2	butyrophilin, subfamily 3, member A2	10.6356	11.6269	-0.991313	-1.98799	0.00086319	0.0269091
NM_152562P03300	NM_152562	CDCA2	cell division cycle associated 2	8.16194	9.15323	-0.99129	-1.98796	9.03856e-05	0.00678963
AK131391P03143	AK131391	PPP2R5C	protein phosphatase 2, regulatory subunit B (B56), gamma isoform	11.5728	12.5641	-0.991279	-1.98795	5.68313e-06	0.00125581
BC035047P01781	BC035047	ADRA2A	adrenergic, alpha-2A-, receptor	8.90497	9.89625	-0.991273	-1.98794	0.000328308	0.0150753
NM_012192P01411	NM_012192	FXC1	fracture callus 1 homolog (rat)	10.7141	11.7049	-0.990822	-1.98732	0.000301394	0.0142987
BC048988P01980	BC048988	C13orf3	chromosome 13 open reading frame 3	8.22413	9.21484	-0.990704	-1.98715	0.00186359	0.0422326
XM_933812P02556	XM_933812	LOC23117	KIAA0220-like protein	12.7795	13.7701	-0.990651	-1.98708	8.45928e-05	0.00654758
BC036903P01653	BC036903	RCC1	regulator of chromosome condensation 1	10.3393	11.3297	-0.990359	-1.98668	1.55775e-05	0.00238811
BC001880P00699	BC001880	INSIG1	insulin induced gene 1	10.413	11.4028	-0.989748	-1.98584	0.000344858	0.015531
BC040331P02587	BC040331	N/A	Homo sapiens cDNA clone MGC:43001 IMAGE:4838496, complete cds.	10.4021	11.3909	-0.988789	-1.98452	1.18492e-05	0.00202937
NM_001030059P00463	NM_001030059	PPAPDC1A	phosphatidic acid phosphatase type 2 domain containing 1A	8.04656	9.03486	-0.988297	-1.98384	0.000249118	0.0128044
NM_004336P02242	NM_004336	BUB1	BUB1 budding uninhibited by benzimidazoles 1 homolog (yeast)	10.3985	11.3865	-0.988039	-1.98349	2.77026e-05	0.00336661
NM_182484P01073	NM_182484	BAGE5	B melanoma antigen family, member 5	9.31334	10.3012	-0.987867	-1.98325	0.00139689	0.0357833
BC000914P00531	BC000914	SFRS3	splicing factor, arginine/serine-rich 3	12.2502	13.2378	-0.987633	-1.98293	0.000899805	0.027566
XM_496991P00178	XM_496991	LOC441377	similar to 40S ribosomal protein S26	10.7584	11.746	-0.9876	-1.98288	4.32563e-05	0.00440409
NM_003829P06444	NM_003829	MPDZ	multiple PDZ domain protein	9.60395	10.5915	-0.987519	-1.98277	0.000945079	0.0283036
XM_934766P00561	XM_934766	LOC126037	similar to Elongation factor 1-delta (EF-1-delta) (Antigen NY-CO-4)	10.5774	11.5646	-0.987126	-1.98223	0.000135616	0.00880005
AK223054P01203	AK223054	M6PRBP1	mannose-6-phosphate receptor binding protein 1	11.1225	12.1091	-0.986678	-1.98162	5.95528e-05	0.0053129
BC092517P04898	BC092517	DNMT1	DNA (cytosine-5-)-methyltransferase 1	11.0315	12.0182	-0.986647	-1.98157	2.35053e-05	0.00302387
NM_144578P05114	NM_144578	C14orf32	chromosome 14 open reading frame 32	10.5934	11.58	-0.986601	-1.98151	0.00019956	0.0112009
BC011754P01969	BC011754	PDIA4	protein disulfide isomerase family A, member 4	11.7552	12.7415	-0.986361	-1.98118	6.37203e-07	0.000336866
NM_005514P00393	NM_005514	HLA-B	major histocompatibility complex, class I, B	11.8488	12.8349	-0.986106	-1.98083	2.55958e-06	0.000787919
NM_001039841P00103	NM_001039841	FAM7A2	family with sequence similarity 7, member A2	10.1629	11.1489	-0.986026	-1.98072	0.000149359	0.00942551
NM_015235P02947	NM_015235	CSTF2T	cleavage stimulation factor, 3 pre-RNA, subunit 2, 64kDa, tau variant	9.33754	10.3227	-0.985204	-1.97959	1.68736e-06	0.000600041
NM_181471P00549	NM_181471	RFC2	replication factor C (activator 1) 2, 40kDa	11.3991	12.3843	-0.985154	-1.97952	2.93174e-05	0.00347483
BC014573P00227	BC014573	MDS025	hypothetical protein MDS025	11.0929	12.0779	-0.985019	-1.97934	0.000113369	0.00785098
XM_371118P01096	XM_371118	SDCCAG3L	serologically defined colon cancer antigen 3-like	9.97846	10.9634	-0.98496	-1.97926	0.00206315	0.0449098
NM_001224P03403	NM_001224	CASP2	caspase 2, apoptosis-related cysteine peptidase (neural precursor cell expressed, developmentally down-regulated 2)	10.6254	11.61	-0.984666	-1.97886	1.04143e-05	0.00187769
XM_928032P00188	XM_928032	LOC644944	hypothetical protein LOC644944	9.26896	10.2531	-0.984118	-1.9781	5.52598e-05	0.00509656
XM_930517P01001	XM_930517	LOC645931	similar to flap structure-specific endonuclease 1	11.4297	12.4136	-0.983879	-1.97778	4.41153e-05	0.00444632
NM_012406P03269	NM_012406	PRDM4	PR domain containing 4	10.3303	11.3133	-0.982925	-1.97647	0.000258295	0.0130445
AK091430P03040	AK091430	AMMECR1	Alport syndrome, mental retardation, midface hypoplasia and elliptocytosis chromosomal region, gene 1	9.11851	10.1007	-0.98223	-1.97552	0.00198975	0.0439957
BC006192P02249	BC006192	FOXM1	forkhead box M1	10.9075	11.8896	-0.98207	-1.9753	0.000336221	0.0152734
NM_032796P00806	NM_032796	SYAP1	synapse associated protein 1, SAP47 homolog (Drosophila)	11.4439	12.426	-0.98204	-1.97526	0.000437983	0.0178511
AF398509P01949	AF398509	PANX1	pannexin 1	11.5239	12.5055	-0.981596	-1.97465	0.00021285	0.011621
NM_000747P00937	NM_000747	CHRNB1	cholinergic receptor, nicotinic, beta 1 (muscle)	11.5722	12.5537	-0.981536	-1.97457	0.00205002	0.0447561
AF297866P03804	AF297866	CLSPN	claspin homolog (Xenopus laevis)	8.95076	9.93223	-0.981476	-1.97448	0.0003189	0.0148181
BC001125P00758	BC001125	PPIB	peptidylprolyl isomerase B (cyclophilin B)	11.6314	12.6127	-0.98133	-1.97428	7.45164e-06	0.00152179
BC033656P00238	BC033656	PMF1	polyamine-modulated factor 1	9.82898	10.8102	-0.981262	-1.97419	9.41303e-06	0.0017583
NM_001033886P00238	NM_001033886	CXCL12	chemokine (C-X-C motif) ligand 12 (stromal cell-derived factor 1)	8.77475	9.75581	-0.98106	-1.97391	0.00229227	0.0477283
NM_024940P07251	NM_024940	DOCK5	dedicator of cytokinesis 5	8.52925	9.50985	-0.9806	-1.97329	0.00014865	0.00940618
AK056900P02661	AK056900	SLC39A4	solute carrier family 39 (zinc transporter), member 4	9.45941	10.4397	-0.980247	-1.9728	2.43111e-05	0.00308226
AL833447P04922	AL833447	ZNF285	zinc finger protein 285	8.04384	9.02386	-0.980019	-1.97249	0.000752183	0.0247562
BC064357P02817	BC064357	PICALM	phosphatidylinositol binding clathrin assembly protein	10.8761	11.856	-0.979865	-1.97228	0.00177651	0.0410087
XM_929060P00086	XM_929060	LOC646096	similar to protein kinase CHK2 isoform c	8.78689	9.76668	-0.979784	-1.97217	0.000756788	0.0248414
XM_058967P00638	XM_058967	LOC126037	similar to Elongation factor 1-delta (EF-1-delta) (Antigen NY-CO-4)	10.2315	11.2112	-0.979774	-1.97216	2.00168e-05	0.00274585
NM_006429P00457	NM_006429	CCT7	chaperonin containing TCP1, subunit 7 (eta)	11.5194	12.4988	-0.979381	-1.97162	1.59064e-05	0.0024065
XM_933666P00461	XM_933666	CA5BL	carbonic anhydrase VB-like	10.9882	11.9674	-0.979235	-1.97142	0.00046525	0.0184697
NM_001012631P00571	NM_001012631	IL32	interleukin 32	10.7603	11.7394	-0.979133	-1.97128	7.74924e-05	0.00625727
XM_928496P00240	XM_928496	LOC645465	similar to serine palmitoyltransferase subunit 1 isoform b	10.3439	11.3231	-0.97913	-1.97128	2.86039e-06	0.000834385
NM_000740P02249	NM_000740	CHRM3	cholinergic receptor, muscarinic 3	10.6801	11.6587	-0.978651	-1.97062	7.41814e-07	0.000363454
NM_020920P06806	NM_020920	CHD8	chromodomain helicase DNA binding protein 8	10.6568	11.6355	-0.978648	-1.97062	0.00094775	0.028326
AF191650P01150	AF191650	NUDT4	nudix (nucleoside diphosphate linked moiety X)-type motif 4	10.5759	11.554	-0.978028	-1.96977	0.000173741	0.010305
Y07701P02621	Y07701	N/A	H.sapiens mRNA for aminopeptidase.	12.1803	13.158	-0.977619	-1.96921	0.00148821	0.0371978
BC059400P00843	BC059400	CREB5	cAMP responsive element binding protein 5	10.0579	11.0354	-0.977539	-1.9691	2.0275e-05	0.00275294
BC009111P02511	BC009111	LOC552889	hypothetical LOC552889	11.2424	12.2199	-0.977495	-1.96904	4.92578e-06	0.00114832
BC109311P02314	BC109311	MYRIP	myosin VIIA and Rab interacting protein	10.0008	10.9781	-0.977329	-1.96882	0.000360547	0.0158709
NM_004419P01088	NM_004419	DUSP5	dual specificity phosphatase 5	9.78641	10.7635	-0.977064	-1.96846	0.00104044	0.0299904
BC042600P03653	BC042600	SLC7A5	solute carrier family 7 (cationic amino acid transporter, y+ system), member 5	11.4852	12.4618	-0.976638	-1.96787	7.68629e-05	0.00623014
NM_138383P04076	NM_138383	LOC92154	hypothetical protein BC002770	10.1396	11.116	-0.976435	-1.9676	0.000428858	0.0176362
BC062299P00717	BC062299	SSPN	sarcospan (Kras oncogene-associated gene)	10.4657	11.4413	-0.975533	-1.96637	0.000539459	0.0202237
CR456537P01912	CR456537	PCQAP	PC2 (positive cofactor 2, multiprotein complex) glutamine/Q-rich-associated protein	11.5144	12.489	-0.974556	-1.96504	0.000253398	0.0129074
BC000348P00288	BC000348	RPL35	ribosomal protein L35	11.4516	12.426	-0.974452	-1.9649	3.48708e-05	0.0038772
BC096758P01611	BC096758	ZUBR1	zinc finger, UBR1 type 1	11.9529	12.9273	-0.974447	-1.96489	7.13194e-05	0.00596511
BC014448P00647	BC014448	C8orf44	chromosome 8 open reading frame 44	9.03304	10.0067	-0.973627	-1.96377	0.000783295	0.0253785
BC069006P01036	BC069006	CBWD3	COBW domain containing 3	10.5387	11.5122	-0.973496	-1.96359	1.56983e-05	0.00239572
NM_024321P00302	NM_024321	MGC10433	hypothetical protein MGC10433	11.3272	12.3007	-0.973421	-1.96349	0.00229973	0.0478113
NM_023005P05647	NM_023005	BAZ1B	bromodomain adjacent to zinc finger domain, 1B	10.8769	11.8502	-0.973256	-1.96327	2.16367e-05	0.00286287
NM_001011724P01054	NM_001011724	RP11-78J21.1	heterogeneous nuclear ribonucleoprotein A1-like	10.0743	11.0475	-0.973179	-1.96316	1.6768e-05	0.00249096
AK097667P01324	AK097667	IGSF11	immunoglobulin superfamily, member 11	8.33219	9.30528	-0.97309	-1.96304	0.000130937	0.00861616
NM_003038P03421	NM_003038	SLC1A4	solute carrier family 1 (glutamate/neutral amino acid transporter), member 4	9.46779	10.4409	-0.973071	-1.96301	0.00101028	0.0293956
BC011874P00485	BC011874	WDR34	WD repeat domain 34	10.4069	11.3799	-0.97295	-1.96285	0.000260309	0.013059
NM_139168P02819	NM_139168	SFRS12	splicing factor, arginine/serine-rich 12	10.2882	11.2606	-0.972436	-1.96215	0.000924368	0.027972
NM_005225P02086	NM_005225	E2F1	E2F transcription factor 1	9.45664	10.4291	-0.972434	-1.96215	0.0012033	0.0326196
BC018782P00209	BC018782	IL32	interleukin 32	10.7809	11.7533	-0.972408	-1.96211	0.000237055	0.0124012
NM_005348P02091	NM_005348	HSP90AA1	heat shock protein 90kDa alpha (cytosolic), class A member 1	12.6226	13.5943	-0.971686	-1.96113	0.00192685	0.043205
BC000209P01069	BC000209	C1orf135	chromosome 1 open reading frame 135	7.71014	8.6818	-0.971662	-1.9611	0.000703728	0.0237842
BC004530P01068	BC004530	TSEN34	tRNA splicing endonuclease 34 homolog (S. cerevisiae)	11.712	12.6835	-0.97151	-1.96089	8.68876e-05	0.00663166
XM_370567P02482	XM_370567	KIAA1975	KIAA1975 protein similar to MRIP2	11.0065	11.9778	-0.971323	-1.96064	0.00162554	0.0391975
BC051828P02324	BC051828	ARPP-21	cyclic AMP-regulated phosphoprotein, 21 kD	8.45173	9.42207	-0.970334	-1.95929	0.000378129	0.0163493
NM_002467P01608	NM_002467	MYC	v-myc myelocytomatosis viral oncogene homolog (avian)	9.52198	10.4918	-0.969788	-1.95855	0.000102615	0.00737607
AK126014P02934	AK126014	KIAA1211	KIAA1211 protein	10.7468	11.7163	-0.969515	-1.95818	0.000211852	0.0115891
NM_058243P04592	NM_058243	BRD4	bromodomain containing 4	11.0566	12.026	-0.969385	-1.95801	1.3937e-05	0.00223913
BC011444P00585	BC011444	CFL2	cofilin 2 (muscle)	10.7117	11.681	-0.969327	-1.95793	0.000118754	0.00808008
BC047515P02917	BC047515	PNMA2	paraneoplastic antigen MA2	10.6955	11.6644	-0.968851	-1.95728	0.00112652	0.0314133
NM_004136P03445	NM_004136	IREB2	iron-responsive element binding protein 2	10.2396	11.2084	-0.968809	-1.95722	0.000349318	0.0156302
AF056320P03454	AF056320	PFKFB3	6-phosphofructo-2-kinase/fructose-2,6-biphosphatase 3	11.8555	12.8234	-0.967977	-1.9561	0.000141151	0.00907927
AY047582P00177	AY047582	N/A	Homo sapiens neural precursor cell expressed developmentally down-regulated protein 8 (NEDD8) mRNA, complete cds.	11.1103	12.0779	-0.967673	-1.95568	0.00158007	0.0385575
BC002499P00930	BC002499	AURKA	aurora kinase A	9.06184	10.0294	-0.967534	-1.95549	0.000682648	0.0232805
NM_005095P05512	NM_005095	ZMYM4	zinc finger, MYM-type 4	10.0802	11.0476	-0.967365	-1.95527	5.42507e-06	0.00123182
NM_031476P03541	NM_031476	CRISPLD2	cysteine-rich secretory protein LCCL domain containing 2	10.1034	11.0707	-0.967271	-1.95514	0.000436267	0.0178242
XM_208281P00334	XM_208281	LOC285053	similar to ribosomal protein L18a	11.5713	12.5385	-0.967181	-1.95502	0.000723771	0.0241847
NM_004083P00646	NM_004083	DDIT3	DNA-damage-inducible transcript 3	11.1457	12.1127	-0.967069	-1.95486	0.000127273	0.00844244
NM_004134P02533	NM_004134	HSPA9B	heat shock 70kDa protein 9B (mortalin-2)	11.6145	12.5813	-0.966787	-1.95448	3.68457e-05	0.0040202
NM_001567P04134	NM_001567	INPPL1	inositol polyphosphate phosphatase-like 1	10.3783	11.3451	-0.966781	-1.95448	5.35141e-07	0.00031238
BC093079P01828	BC093079	DTX2	deltex homolog 2 (Drosophila)	10.5847	11.5512	-0.966535	-1.95414	8.31118e-05	0.00648908
NM_014616P06347	NM_014616	ATP11B	ATPase, Class VI, type 11B	9.96372	10.9297	-0.965995	-1.95341	3.0708e-06	0.000872404
NM_002552P02585	NM_002552	ORC4L	origin recognition complex, subunit 4-like (yeast)	9.22332	10.1893	-0.965991	-1.95341	0.000561384	0.0207076
NM_201627P02190	NM_201627	TRIM41	tripartite motif-containing 41	9.67086	10.6366	-0.965709	-1.95302	0.000243008	0.0125909
AL136875P02142	AL136875	KIAA1432	KIAA1432	10.4706	11.4361	-0.965541	-1.9528	6.93628e-05	0.00586449
NM_021800P00496	NM_021800	DNAJC12	DnaJ (Hsp40) homolog, subfamily C, member 12	9.91105	10.8762	-0.965175	-1.9523	0.000758188	0.0248699
BC074865P00983	BC074865	GABRP	gamma-aminobutyric acid (GABA) A receptor, pi	8.33062	9.29563	-0.96501	-1.95208	4.8391e-05	0.0047218
BC050441P00611	BC050441	C1GALT1C1	C1GALT1-specific chaperone 1	11.1987	12.1635	-0.96481	-1.95181	1.57512e-05	0.00239857
BC011786P00112	BC011786	C11orf43	chromosome 11 open reading frame 43	13.7762	14.7409	-0.964756	-1.95173	9.72027e-05	0.00713343
BC112086P02152	BC112086	ECT2	epithelial cell transforming sequence 2 oncogene	10.0781	11.0426	-0.964478	-1.95136	8.29314e-05	0.00648724
NM_006397P00455	NM_006397	RNASEH2A	ribonuclease H2, large subunit	10.3913	11.3553	-0.964078	-1.95082	6.82002e-05	0.00581179
XM_935385P00418	XM_935385	LOC646483	similar to 60S ribosomal protein L6 (TAX-responsive enhancer element binding protein 107) (TAXREB107) (Neoplasm-related protein C140)	12.0029	12.9665	-0.963513	-1.95005	0.000673792	0.0231079
BC035581P03070	BC035581	PRDM4	PR domain containing 4	10.1024	11.0658	-0.963387	-1.94988	0.000171626	0.010224
BX648708P06212	BX648708	KIAA0090	KIAA0090	8.71529	9.6781	-0.962805	-1.9491	0.00155633	0.0381647
NM_138609P01596	NM_138609	H2AFY	H2A histone family, member Y	12.0426	13.005	-0.962419	-1.94857	2.8604e-05	0.00343403
XM_930623P00379	XM_930623	LOC642395	similar to paraspeckle protein 1	9.56779	10.5301	-0.962315	-1.94843	1.01035e-05	0.00183587
XM_928075P00146	XM_928075	LOC643287	similar to prothymosin, alpha (gene sequence 28)	10.3443	11.3064	-0.962086	-1.94812	6.32234e-05	0.00554227
NM_000561P00497	NM_000561	GSTM1	glutathione S-transferase M1	8.87069	9.83268	-0.96199	-1.94799	0.000108436	0.00763775
XM_928533P04688	XM_928533	LOC645509	hypothetical protein LOC645509	8.39942	9.36133	-0.961913	-1.94789	0.00020684	0.01144
NM_020368P01035	NM_020368	SAS10	disrupter of silencing 10	10.637	11.5981	-0.961085	-1.94677	0.000718232	0.0240853
NM_001007139P01945	NM_001007139	C11orf43	chromosome 11 open reading frame 43	13.1801	14.1411	-0.960985	-1.94664	0.000952856	0.0283964
XM_931213P13062	XM_931213	N/A	PREDICTED: Homo sapiens neuroblastoma breakpoint family, member 10, transcript variant 76 (NBPF10), mRNA.	10.2482	11.2092	-0.960979	-1.94663	0.0003714	0.016174
BC001759P01658	BC001759	C10orf18	chromosome 10 open reading frame 18	9.72618	10.6871	-0.960945	-1.94658	4.27712e-05	0.00437697
NM_022346P03350	NM_022346	HCAP-G	chromosome condensation protein G	9.05615	10.017	-0.960837	-1.94644	6.882e-05	0.00585036
NM_018154P00364	NM_018154	ASF1B	ASF1 anti-silencing function 1 homolog B (S. cerevisiae)	9.59397	10.5546	-0.960599	-1.94612	7.3497e-05	0.00607315
BC017734P01434	BC017734	SCFD1	sec1 family domain containing 1	10.8373	11.7979	-0.960567	-1.94607	3.33039e-05	0.00375966
XM_931795P00326	XM_931795	LOC440080	similar to cDNA sequence BC048546	7.60915	8.56963	-0.960478	-1.94595	0.00151253	0.0375748
NM_013374P05610	NM_013374	PDCD6IP	programmed cell death 6 interacting protein	10.7604	11.7208	-0.960436	-1.9459	0.000177974	0.0104719
NM_003290P01962	NM_003290	TPM4	tropomyosin 4	11.425	12.3852	-0.960129	-1.94548	5.61038e-05	0.00513093
XM_370697P00854	XM_370697	LOC387867	similar to 40S ribosomal protein SA (p40) (34/67 kDa laminin receptor) (Colon carcinoma laminin-binding protein) (NEM/1CHD4) (Multidrug resistance-associated protein MGr1-Ag)	10.1934	11.1534	-0.959996	-1.9453	1.32148e-05	0.00217426
NM_005463P02397	NM_005463	HNRPDL	heterogeneous nuclear ribonucleoprotein D-like	11.0072	11.967	-0.959858	-1.94512	7.29613e-05	0.00605186
BC096759P02704	BC096759	LOC388152	hypothetical protein FLJ90297	11.9008	12.86	-0.959243	-1.94429	0.00206568	0.0449335
BC028580P02871	BC028580	MGC26597	PIP5K1A pseudogene	9.37824	10.3374	-0.959207	-1.94424	0.00087373	0.027117
BC105998P06726	BC105998	NUP214	nucleoporin 214kDa	9.75696	10.716	-0.958997	-1.94396	2.57491e-05	0.00320397
AJ278348P04173	AJ278348	PAPPA2	pappalysin 2	9.33462	10.2935	-0.958885	-1.94381	0.000142656	0.00913361
NM_003315P00571	NM_003315	DNAJC7	DnaJ (Hsp40) homolog, subfamily C, member 7	11.3501	12.3088	-0.95863	-1.94346	7.13098e-06	0.00147566
NM_001031707P01145	NM_001031707	OGFOD1	2-oxoglutarate and iron-dependent oxygenase domain containing 1	10.7262	11.6847	-0.958507	-1.9433	3.07021e-05	0.00356653
BC016369P00287	BC016369	IGHA1	immunoglobulin heavy constant alpha 1	8.35566	9.31411	-0.958445	-1.94321	7.03203e-05	0.00592286
NM_006625P00488	NM_006625	FUSIP1	FUS interacting protein (serine/arginine-rich) 1	10.4886	11.4462	-0.957643	-1.94213	0.000565414	0.0208015
AF087940P00005	AF087940	HAND2	heart and neural crest derivatives expressed 2	10.7022	11.6596	-0.95743	-1.94185	0.00236197	0.0486718
AK023669P01958	AK023669	C16orf60	chromosome 16 open reading frame 60	9.36719	10.3246	-0.95743	-1.94185	0.00109562	0.0308711
XM_929002P00968	XM_929002	LOC653458	similar to Ribosome biogenesis protein BMS1 homolog	10.5311	11.4884	-0.957373	-1.94177	4.64141e-06	0.00111791
BC025988P01189	BC025988	LZTFL1	leucine zipper transcription factor-like 1	9.17236	10.1297	-0.957317	-1.9417	0.00136414	0.0352278
NM_144508P07889	NM_144508	CASC5	cancer susceptibility candidate 5	7.21202	8.16904	-0.957025	-1.9413	0.0021315	0.0457553
NM_003981P02519	NM_003981	PRC1	protein regulator of cytokinesis 1	10.4217	11.3784	-0.956697	-1.94086	1.57314e-05	0.00239816
BC001513P01756	BC001513	VPS18	vacuolar protein sorting protein 18	11.4231	12.3794	-0.956342	-1.94038	0.00218818	0.0464819
NM_004153P01934	NM_004153	ORC1L	origin recognition complex, subunit 1-like (yeast)	8.56526	9.52123	-0.955968	-1.93988	2.98117e-05	0.00350966
NM_005415P02284	NM_005415	SLC20A1	solute carrier family 20 (phosphate transporter), member 1	11.9828	12.9388	-0.955908	-1.9398	0.000499814	0.0192792
BC070480P00167	BC070480	PTMA	prothymosin, alpha (gene sequence 28)	11.0087	11.9646	-0.955831	-1.9397	0.00154409	0.0380178
X57805P00662	X57805	N/A	Human rearranged immunoglobulin lambda light chain mRNA.	9.84921	10.805	-0.955775	-1.93962	0.000376441	0.0163073
NM_004724P01895	NM_004724	ZW10	ZW10, kinetochore associated, homolog (Drosophila)	9.67529	10.6309	-0.955581	-1.93936	0.00040901	0.0171507
DQ099387P00222	DQ099387	CRSP8	cofactor required for Sp1 transcriptional activation, subunit 8, 34kDa	10.6508	11.6063	-0.955531	-1.93929	5.76225e-06	0.00126531
BC013375P01635	BC013375	MCM7	MCM7 minichromosome maintenance deficient 7 (S. cerevisiae)	11.5581	12.5134	-0.95537	-1.93908	0.00116492	0.0319906
NM_007280P00528	NM_007280	OIP5	Opa interacting protein 5	8.38477	9.34005	-0.955275	-1.93895	4.70632e-05	0.00463343
NM_153635P01061	NM_153635	CPNE9	copine family member IX	8.27459	9.22964	-0.955051	-1.93865	0.00072838	0.0242672
NM_006541P00571	NM_006541	TXNL2	thioredoxin-like 2	10.9401	11.8947	-0.95467	-1.93814	4.55982e-05	0.0045431
NM_006398P00556	NM_006398	UBD	ubiquitin D	9.95809	10.9127	-0.954633	-1.93809	0.000356576	0.0157878
NM_021196P03324	NM_021196	SLC4A5	solute carrier family 4, sodium bicarbonate cotransporter, member 5	9.02537	9.97992	-0.95455	-1.93798	2.72597e-05	0.00333243
BC038961P01106	BC038961	SPIN1	spinster	11.6301	12.5838	-0.95375	-1.9369	0.0010671	0.0304411
BC064696P04860	BC064696	EPM2AIP1	EPM2A (laforin) interacting protein 1	10.6356	11.5891	-0.953463	-1.93651	7.78889e-05	0.00627122
NM_015210P04930	NM_015210	KIAA0802	KIAA0802	10.6657	11.6183	-0.952601	-1.93536	1.4264e-05	0.00227149
BC028178P03256	BC028178	COL3A1	collagen, type III, alpha 1 (Ehlers-Danlos syndrome type IV, autosomal dominant)	12.4277	13.3802	-0.952506	-1.93523	0.000176782	0.0104236
XM_293293P01155	XM_293293	BMP2KL	BMP2 inducible kinase-like	9.68722	10.6397	-0.952494	-1.93521	0.00130661	0.0342837
BC030702P02774	BC030702	MCPH1	microcephaly, primary autosomal recessive 1	8.00354	8.95573	-0.952192	-1.93481	0.00208939	0.0451721
NM_178014P02235	NM_178014	TUBB	tubulin, beta	11.25	12.2021	-0.952144	-1.93475	0.000266729	0.0133029
BC009739P00826	BC009739	HERPUD1	homocysteine-inducible, endoplasmic reticulum stress-inducible, ubiquitin-like domain member 1	11.1473	12.099	-0.951661	-1.9341	6.64686e-05	0.00570937
NM_014484P01100	NM_014484	MOCS3	molybdenum cofactor synthesis 3	9.95861	10.9097	-0.951138	-1.9334	0.000129975	0.00856086
NM_030625P06999	NM_030625	CXXC6	CXXC finger 6	8.29291	9.24404	-0.951129	-1.93339	0.00127921	0.033839
NM_003378P02377	NM_003378	VGF	VGF nerve growth factor inducible	12.0912	13.0421	-0.950905	-1.93309	0.00172594	0.040387
NM_015488P02577	NM_015488	PNKD	paroxysmal nonkinesiogenic dyskinesia	10.3686	11.3193	-0.950692	-1.9328	0.000911141	0.0277856
D21255P02692	D21255	CDH11	cadherin 11, type 2, OB-cadherin (osteoblast)	11.0682	12.0189	-0.950654	-1.93275	0.000252254	0.0128818
NM_006924P01961	NM_006924	SFRS1	splicing factor, arginine/serine-rich 1 (splicing factor 2, alternate splicing factor)	11.3392	12.2898	-0.950572	-1.93264	0.000238994	0.0124693
BC107754P01013	BC107754	NPM1	nucleophosmin (nucleolar phosphoprotein B23, numatrin)	9.70556	10.6561	-0.950495	-1.93254	0.00203178	0.0444897
BC000267P01919	BC000267	GPBP1	GC-rich promoter binding protein 1	10.1478	11.0983	-0.950449	-1.93247	4.67768e-05	0.00462147
XM_372262P01208	XM_372262	LOC389901	similar to ATP-dependent DNA helicase II, 70 kDa subunit (Lupus Ku autoantigen protein p70) (Ku70) (70 kDa subunit of Ku antigen) (Thyroid-lupus autoantigen) (TLAA) (CTC box binding factor 75 kDa subunit) (CTCBF) (CTC75)	11.3127	12.2629	-0.950207	-1.93215	0.000380694	0.0163952
NM_199413P02477	NM_199413	PRC1	protein regulator of cytokinesis 1	10.5405	11.4903	-0.949861	-1.93169	1.38134e-06	0.000524445
BC012205P00533	BC012205	PLAC8	placenta-specific 8	8.0784	9.02825	-0.949851	-1.93167	5.88803e-05	0.00528098
BC032457P00366	BC032457	SPA17	sperm autoantigenic protein 17	9.53716	10.487	-0.949827	-1.93164	0.000313273	0.0146446
NM_024834P03113	NM_024834	C10orf119	chromosome 10 open reading frame 119	8.90748	9.8573	-0.949822	-1.93163	2.02204e-05	0.00275294
XM_932309P00967	XM_932309	LOC644694	hypothetical protein LOC644694	8.74275	9.69213	-0.949372	-1.93103	2.73091e-05	0.00333557
NM_001013685P02534	NM_001013685	LOC401357	hypothetical LOC401357	9.87184	10.8211	-0.949271	-1.9309	1.65814e-05	0.00247389
BC089384P00589	BC089384	CCND2	cyclin D2	9.40431	10.3535	-0.94917	-1.93076	0.000107145	0.00758492
NM_015064P06222	NM_015064	RAB6IP2	RAB6 interacting protein 2	10.9746	11.9232	-0.948661	-1.93008	5.22918e-05	0.00491669
XM_928975P00167	XM_928975	LOC646012	similar to Aurora kinase A-interacting protein (AURKA-interacting protein)	9.45539	10.404	-0.948627	-1.93003	4.36969e-05	0.00442324
AF054505P03218	AF054505	SLC12A4	solute carrier family 12 (potassium/chloride transporters), member 4	11.6262	12.5746	-0.948335	-1.92964	0.000769039	0.0251199
NM_006852P02460	NM_006852	TLK2	tousled-like kinase 2	11.1962	12.1444	-0.948248	-1.92953	2.99663e-05	0.00351017
NM_001012P00118	NM_001012	RPS8	ribosomal protein S8	11.9174	12.8649	-0.947524	-1.92856	6.67963e-05	0.00573049
NM_022758P03492	NM_022758	C6orf106	chromosome 6 open reading frame 106	10.3643	11.3114	-0.947164	-1.92808	0.00217417	0.0463258
NM_025182P02603	NM_025182	KIAA1539	KIAA1539	9.89327	10.8402	-0.946905	-1.92773	0.000625987	0.0222463
BC001886P01438	BC001886	RRM2	ribonucleotide reductase M2 polypeptide	9.27978	10.2266	-0.946807	-1.9276	0.000414859	0.0172925
AK022890P01344	AK022890	POLR1B	polymerase (RNA) I polypeptide B, 128kDa	10.9637	11.9104	-0.946688	-1.92744	0.000187638	0.0107779
NM_052842P01557	NM_052842	BCL2L12	BCL2-like 12 (proline rich)	10.3642	11.3107	-0.946519	-1.92722	2.1655e-05	0.00286287
XM_933933P01273	XM_933933	GPR108	G protein-coupled receptor 108	9.23516	10.1816	-0.946412	-1.92707	1.35277e-05	0.00220104
NM_014234P00587	NM_014234	HSD17B8	hydroxysteroid (17-beta) dehydrogenase 8	9.71869	10.6643	-0.945628	-1.92603	0.00154514	0.0380262
NM_001012634P00185	NM_001012634	IL32	interleukin 32	10.3479	11.2933	-0.945412	-1.92574	0.000669922	0.023018
NM_015144P05946	NM_015144	ZCCHC14	zinc finger, CCHC domain containing 14	10.7314	11.6762	-0.944773	-1.92489	7.99307e-05	0.00635526
AK027395P00539	AK027395	CRISPLD2	cysteine-rich secretory protein LCCL domain containing 2	9.56306	10.5074	-0.944332	-1.9243	0.00225387	0.0473045
NM_018084P08182	NM_018084	KIAA1212	KIAA1212	9.23136	10.1755	-0.944159	-1.92407	5.53877e-05	0.00510161
NM_006325P00255	NM_006325	RAN	RAN, member RAS oncogene family	11.4883	12.4321	-0.94382	-1.92362	0.000279483	0.0137191
BC068030P01325	BC068030	CNTF	ciliary neurotrophic factor	7.73301	8.67659	-0.943579	-1.92329	0.00212497	0.0456874
NM_144578P05038	NM_144578	C14orf32	chromosome 14 open reading frame 32	10.5293	11.4727	-0.943489	-1.92317	0.000722575	0.0241714
AY320408P00363	AY320408	MRLC2	myosin regulatory light chain MRLC2	10.9969	11.94	-0.943127	-1.92269	0.00224709	0.0472188
BC012431P00038	BC012431	TPT1	tumor protein, translationally-controlled 1	12.6509	13.5933	-0.942364	-1.92167	6.14463e-05	0.00543115
XM_292982P02948	XM_292982	LOC653269	similar to protein expressed in prostate, ovary, testis, and placenta 15	11.4734	12.4157	-0.942289	-1.92157	0.000583432	0.0212027
NM_001809P00637	NM_001809	CENPA	centromere protein A, 17kDa	9.25791	10.2002	-0.942285	-1.92157	0.000319155	0.0148231
BC010106P02155	BC010106	CS	citrate synthase	11.3674	12.3096	-0.942267	-1.92155	0.000378697	0.0163592
AK023791P03299	AK023791	SEC15L2	SEC15-like 2 (S. cerevisiae)	11.1051	12.0468	-0.941654	-1.92073	1.93995e-05	0.00269622
NM_006981P04964	NM_006981	NR4A3	nuclear receptor subfamily 4, group A, member 3	7.79566	8.73716	-0.941505	-1.92053	1.0676e-05	0.00190046
BC062415P00931	BC062415	MFAP4	microfibrillar-associated protein 4	12.1478	13.0891	-0.941252	-1.92019	1.66193e-05	0.00247691
BC050051P00460	BC050051	LOC124446	hypothetical protein BC017488	11.0553	11.9965	-0.94119	-1.92011	5.80587e-05	0.00523074
XM_929177P00268	XM_929177	LOC646227	similar to cAMP-regulated phosphoprotein 19 (ARPP-19)	10.4767	11.4176	-0.940934	-1.91977	1.66413e-05	0.00247755
BC095495P00805	BC095495	SSTR2	somatostatin receptor 2	9.28472	10.2256	-0.940906	-1.91973	0.00242131	0.0494771
XM_115897P00306	XM_115897	LOC203510	similar to high-mobility group box 3	9.04558	9.98641	-0.940829	-1.91963	5.29339e-05	0.00495379
BC039298P03095	BC039298	KIAA1841	KIAA1841	8.85509	9.79581	-0.940715	-1.91948	0.000674473	0.0231199
BC015891P00545	BC015891	CHRAC1	chromatin accessibility complex 1	10.6368	11.5775	-0.940704	-1.91946	0.000319782	0.0148319
BC093622P03892	BC093622	BLM	Bloom syndrome	8.05125	8.9919	-0.940644	-1.91939	0.00197162	0.0437675
BC107419P00866	BC107419	IMMT	inner membrane protein, mitochondrial (mitofilin)	11.8356	12.7761	-0.940486	-1.91918	0.000902921	0.0276372
NM_016521P00638	NM_016521	TFDP3	transcription factor Dp family, member 3	9.35705	10.2971	-0.940033	-1.91857	0.000339103	0.0153645
AF212253P00806	AF212253	CBWD1	COBW domain containing 1	10.8327	11.7727	-0.939995	-1.91852	1.14415e-05	0.0019838
X52229P01413	X52229	MUC1	mucin 1, cell surface associated	10.597	11.5369	-0.939856	-1.91834	0.0022499	0.0472577
BC063817P03449	BC063817	WDR26	WD repeat domain 26	9.91193	10.8517	-0.939818	-1.91829	0.00111357	0.0311792
NM_003668P01347	NM_003668	MAPKAPK5	mitogen-activated protein kinase-activated protein kinase 5	10.8756	11.8154	-0.939804	-1.91827	9.67804e-06	0.00179109
NM_152562P02932	NM_152562	CDCA2	cell division cycle associated 2	9.12399	10.0638	-0.939787	-1.91825	2.92694e-05	0.0034745
NM_003457P01249	NM_003457	ZNF207	zinc finger protein 207	11.3599	12.2997	-0.939766	-1.91822	1.02255e-06	0.000434107
NM_024887P02037	NM_024887	DHDDS	dehydrodolichyl diphosphate synthase	11.0629	12.0024	-0.939511	-1.91788	0.000409508	0.0171613
BC007986P00492	BC007986	TK1	thymidine kinase 1, soluble	9.61189	10.5513	-0.939418	-1.91775	0.0004775	0.0187575
XM_933012P00221	XM_933012	LOC643159	similar to activating transcription factor 4	11.7567	12.6959	-0.939216	-1.91749	9.79126e-05	0.00716301
NM_134323P00819	NM_134323	TARBP2	Tar (HIV-1) RNA binding protein 2	10.0533	10.9919	-0.938626	-1.9167	0.000331729	0.0151639
BC068601P01794	BC068601	FLJ36166	hypothetical protein FLJ36166	9.7542	10.6926	-0.938386	-1.91638	0.000455951	0.0182245
AF321876P01663	AF321876	DPH1	DPH1 homolog (S. cerevisiae)	11.3379	12.2763	-0.938326	-1.9163	2.08697e-06	0.000687944
NM_201282P02053	NM_201282	EGFR	epidermal growth factor receptor (erythroblastic leukemia viral (v-erb-b) oncogene homolog, avian)	11.0682	12.0063	-0.938133	-1.91605	0.000121264	0.0081991
NM_004735P02379	NM_004735	LRRFIP1	leucine rich repeat (in FLII) interacting protein 1	11.4386	12.3767	-0.938131	-1.91604	0.000192008	0.0109392
XM_927923P00003	XM_927923	LOC441548	similar to BTB (POZ) domain containing 7	8.84166	9.77902	-0.93736	-1.91502	0.00185971	0.0421786
BC014431P00636	BC014431	CYB5B	cytochrome b5 type B (outer mitochondrial membrane)	11.7591	12.6964	-0.937317	-1.91496	3.00779e-05	0.00351559
XM_498429P00865	XM_498429	FLJ13195	stromal antigen 3-like	10.4474	11.3839	-0.936526	-1.91391	0.000120572	0.00816025
NM_004694P01222	NM_004694	SLC16A6	solute carrier family 16 (monocarboxylic acid transporters), member 6	7.91052	8.84687	-0.936349	-1.91368	0.000520683	0.0197552
BC014020P01087	BC014020	BAIAP2	BAI1-associated protein 2	9.6606	10.5969	-0.936311	-1.91363	9.26958e-05	0.00688564
L42345P00887	L42345	HLA-B	major histocompatibility complex, class I, B	9.56935	10.5053	-0.935972	-1.91318	0.00102674	0.0297303
NM_007318P02150	NM_007318	PSEN1	presenilin 1 (Alzheimer disease 3)	10.5999	11.5356	-0.935768	-1.91291	0.00191647	0.0430567
AK057046P01683	AK057046	C3orf21	chromosome 3 open reading frame 21	11.5063	12.442	-0.935679	-1.91279	0.00077032	0.0251424
NM_007317P01034	NM_007317	KIF22	kinesin family member 22	11.2912	12.2268	-0.935571	-1.91265	1.04658e-05	0.00187769
NM_006159P01783	NM_006159	NELL2	NEL-like 2 (chicken)	12.5108	13.4463	-0.935527	-1.91259	0.000255387	0.0129727
BC000665P00872	BC000665	TCP1	t-complex 1	11.1762	12.1116	-0.935452	-1.91249	0.001872	0.042368
BC037272P02304	BC037272	CNNM3	cyclin M3	10.8001	11.7355	-0.935437	-1.91247	0.000417818	0.0173796
BC053990P01822	BC053990	PLEKHA8	pleckstrin homology domain containing, family A (phosphoinositide binding specific) member 8	8.67284	9.60805	-0.935213	-1.91217	3.07917e-05	0.00357102
XM_370840P01502	XM_370840	LOC653073	similar to golgi autoantigen, golgin family member	8.09389	9.02905	-0.935162	-1.9121	0.000110359	0.0077131
BC029882P00445	BC029882	CART	cocaine- and amphetamine-regulated transcript	8.61058	9.5454	-0.934813	-1.91164	0.00044532	0.0180155
NM_201516P00294	NM_201516	H2AFV	H2A histone family, member V	10.2615	11.1962	-0.934703	-1.9115	8.48457e-06	0.00164634
XM_931581P03185	XM_931581	LOC642778	similar to nuclear pore complex interacting protein	8.9246	9.85927	-0.934674	-1.91146	0.00163508	0.039339
XM_932087P03642	XM_932087	LOC440341	similar to nuclear pore complex interacting protein	11.98	12.9146	-0.934578	-1.91133	2.03221e-05	0.00275348
CR604753P00085	CR604753	N/A	full-length cDNA clone CS0DF018YJ11 of Fetal brain of Homo sapiens (human).	11.8379	12.7721	-0.934189	-1.91082	1.71738e-05	0.00251582
BC070297P00762	BC070297	HMGN2	high-mobility group nucleosomal binding domain 2	12.3317	13.2658	-0.934106	-1.91071	1.71857e-05	0.00251582
NM_020810P04930	NM_020810	TRMT5	TRM5 tRNA methyltransferase 5 homolog (S. cerevisiae)	11.9169	12.8507	-0.93377	-1.91026	0.000141729	0.00910393
NM_022485P00757	NM_022485	C3orf29	chromosome 3 open reading frame 29	12.2584	13.192	-0.933633	-1.91008	0.00020036	0.0112324
BC046199P01091	BC046199	FAM72A	family with sequence similarity 72, member A	9.88529	10.8189	-0.933565	-1.90999	0.000389937	0.0166449
NM_018647P01204	NM_018647	TNFRSF19	tumor necrosis factor receptor superfamily, member 19	8.75235	9.68591	-0.933562	-1.90999	0.000129585	0.00855531
XM_496711P00452	XM_496711	LOC441032	similar to eukaryotic translation elongation factor 1 alpha 1	11.6089	12.5421	-0.933188	-1.90949	8.56558e-06	0.00165518
NM_018131P01567	NM_018131	CEP55	centrosomal protein 55kDa	9.87407	10.8071	-0.932987	-1.90923	0.00202959	0.0444885
BC073751P00232	BC073751	EIF4EBP3	eukaryotic translation initiation factor 4E binding protein 3	9.80584	10.7385	-0.932683	-1.90882	5.15993e-05	0.00487777
BC003563P00390	BC003563	GNG5	guanine nucleotide binding protein (G protein), gamma 5	10.7667	11.6993	-0.932591	-1.9087	0.000708902	0.0238687
NM_201283P01095	NM_201283	EGFR	epidermal growth factor receptor (erythroblastic leukemia viral (v-erb-b) oncogene homolog, avian)	11.6176	12.5501	-0.932539	-1.90863	0.000190323	0.0108786
XM_935063P05718	XM_935063	RGPD4	RANBP2-like and GRIP domain containing 4	7.66964	8.60161	-0.931969	-1.90788	0.00213661	0.0457717
BC032502P01669	BC032502	FGF11	fibroblast growth factor 11	10.2958	11.227	-0.931218	-1.90689	5.60606e-06	0.00125032
BC063306P04247	BC063306	CUL5	cullin 5	10.145	11.0759	-0.930932	-1.90651	0.000477587	0.0187575
CR600431P00437	CR600431	DNAJC7	DnaJ (Hsp40) homolog, subfamily C, member 7	11.5786	12.5095	-0.930854	-1.9064	5.98974e-05	0.00533803
NM_014670P01730	NM_014670	BZW1	basic leucine zipper and W2 domains 1	11.1305	12.0613	-0.930818	-1.90636	0.000796414	0.0256265
NM_032582P06551	NM_032582	USP32	ubiquitin specific peptidase 32	10.1795	11.1103	-0.930768	-1.90629	0.000582437	0.0211903
XM_496668P00064	XM_496668	LOC440992	40S ribosomal protein S20 pseudogene	9.63284	10.5636	-0.930736	-1.90625	0.000212063	0.0115961
BC040471P01499	BC040471	GOSR1	golgi SNAP receptor complex member 1	12.1272	13.0579	-0.9307	-1.9062	9.40609e-05	0.00695386
NM_001035003P01209	NM_001035003	KCNIP4	Kv channel interacting protein 4	7.73333	8.66394	-0.930613	-1.90609	0.000830516	0.0262917
AK092489P00550	AK092489	SFRS2	splicing factor, arginine/serine-rich 2	11.844	12.7746	-0.930556	-1.90601	2.75464e-05	0.00335578
NM_199357P01785	NM_199357	ARHGAP11A	Rho GTPase activating protein 11A	9.22256	10.153	-0.930476	-1.9059	0.000377892	0.0163493
NM_005915P02685	NM_005915	MCM6	MCM6 minichromosome maintenance deficient 6 (MIS5 homolog, S. pombe) (S. cerevisiae)	9.23591	10.1663	-0.930423	-1.90584	0.000259226	0.0130532
NM_000366P00417	NM_000366	TPM1	tropomyosin 1 (alpha)	11.2334	12.1638	-0.930389	-1.90579	0.000464948	0.018463
NM_004566P04303	NM_004566	PFKFB3	6-phosphofructo-2-kinase/fructose-2,6-biphosphatase 3	10.3958	11.3259	-0.930061	-1.90536	0.000135127	0.00878143
NM_007266P00961	NM_007266	XAB1	XPA binding protein 1, GTPase	11.7903	12.7203	-0.930028	-1.90531	3.88846e-06	0.00100871
NM_182620P01497	NM_182620	FAM33A	family with sequence similarity 33, member A	9.44698	10.377	-0.930004	-1.90528	1.9866e-05	0.00274202
NM_003609P01760	NM_003609	HIRIP3	HIRA interacting protein 3	9.35706	10.2868	-0.929777	-1.90498	4.41536e-05	0.00444697
NM_138409P01303	NM_138409	C6orf117	chromosome 6 open reading frame 117	8.97329	9.90279	-0.929501	-1.90462	0.00166563	0.0396414
NM_152463P01694	NM_152463	EME1	essential meiotic endonuclease 1 homolog 1 (S. pombe)	9.94382	10.8727	-0.928923	-1.90385	7.49392e-05	0.0061324
NM_000333P02965	NM_000333	ATXN7	ataxin 7	9.6131	10.5418	-0.928706	-1.90357	6.81918e-05	0.00581179
NM_031286P00304	NM_031286	SH3BGRL3	SH3 domain binding glutamic acid-rich protein like 3	12.3783	13.3065	-0.928259	-1.90298	8.01758e-05	0.00636391
XM_932916P00037	XM_932916	LOC283340	similar to ribosomal protein L13a	11.3782	12.3064	-0.92825	-1.90297	0.00044986	0.0181022
BC000339P00577	BC000339	SFRS2	splicing factor, arginine/serine-rich 2	12.0824	13.0105	-0.928066	-1.90272	1.24293e-05	0.00209542
NM_014283P05348	NM_014283	C1orf9	chromosome 1 open reading frame 9	10.2979	11.2258	-0.92789	-1.90249	0.000853117	0.0266976
BC107762P00383	BC107762	DISP1	dispatched homolog 1 (Drosophila)	9.41325	10.3406	-0.927396	-1.90184	0.000318489	0.0148039
BC108257P01006	BC108257	IFT81	intraflagellar transport 81 homolog (Chlamydomonas)	10.5459	11.4729	-0.926985	-1.9013	0.000954395	0.0284138
XM_929769P00217	XM_929769	LOC646814	similar to WW domain binding protein 11	9.63524	10.5621	-0.926852	-1.90112	0.00107595	0.0305691
NM_031965P02148	NM_031965	GSG2	germ cell associated 2 (haspin)	8.66828	9.59505	-0.926774	-1.90102	0.000134471	0.00875818
NM_030800P02003	NM_030800	C15orf44	chromosome 15 open reading frame 44	11.2156	12.1422	-0.926617	-1.90081	0.00136478	0.0352351
BC028244P00923	BC028244	E2F8	E2F transcription factor 8	8.88835	9.81471	-0.926364	-1.90048	0.000594517	0.0214553
XM_372050P01234	XM_372050	HNRPA1P4	heterogeneous nuclear ribonucleoprotein A1 pseudogene 4	11.4676	12.3921	-0.924585	-1.89814	0.000178165	0.0104787
BC032855P02580	BC032855	N-PAC	cytokine-like nuclear factor n-pac	10.4843	11.4089	-0.92457	-1.89812	6.34894e-07	0.000336866
NM_000122P02384	NM_000122	ERCC3	excision repair cross-complementing rodent repair deficiency, complementation group 3 (xeroderma pigmentosum group B complementing)	11.1106	12.0352	-0.924551	-1.89809	0.00166125	0.039635
AK023669P01985	AK023669	C16orf60	chromosome 16 open reading frame 60	8.59469	9.5192	-0.924509	-1.89804	8.22576e-05	0.00645962
NM_005030P01384	NM_005030	PLK1	polo-like kinase 1 (Drosophila)	11.4387	12.3632	-0.924474	-1.89799	3.15888e-06	0.000879815
BC004949P00058	BC004949	TUBA6	tubulin, alpha 6	11.1278	12.0521	-0.92432	-1.89779	8.84993e-06	0.00169004
NM_001004317P04015	NM_001004317	LIN28B	lin-28 homolog B (C. elegans)	9.13713	10.0613	-0.92422	-1.89766	5.6767e-05	0.00517473
XM_929036P01720	XM_929036	LOC440005	similar to 60S ribosomal protein L17 (L23) (Amino acid starvation-induced protein) (ASI)	10.6633	11.5875	-0.924216	-1.89765	0.000104691	0.00745546
XM_928812P02540	XM_928812	LOC653359	similar to cis-Golgi matrix protein GM130	11.8439	12.7679	-0.924057	-1.89744	0.000914105	0.0278145
NM_001006109P00820	NM_001006109	C3orf37	chromosome 3 open reading frame 37	11.2362	12.1602	-0.924004	-1.89737	8.23698e-07	0.000379595
BC067107P02173	BC067107	PUNC	putative neuronal cell adhesion molecule	10.0915	11.0153	-0.923825	-1.89714	0.000660021	0.022899
NM_144963P04529	NM_144963	FAM91A1	family with sequence similarity 91, member A1	10.3564	11.2801	-0.92371	-1.89699	0.000778977	0.0253284
BC071725P00685	BC071725	IGLC2	immunoglobulin lambda constant 2 (Kern-Oz- marker)	9.84541	10.769	-0.923616	-1.89686	0.000171038	0.0102157
NM_000157P01026	NM_000157	GBA	glucosidase, beta	12.5115	13.4351	-0.923601	-1.89684	5.0108e-06	0.00116224
BC062415P00843	BC062415	MFAP4	microfibrillar-associated protein 4	11.4918	12.4152	-0.923389	-1.89657	0.00130464	0.0342573
NM_001011699P00489	NM_001011699	NY-SAR-48	sarcoma antigen NY-SAR-48	9.51673	10.44	-0.92323	-1.89636	0.000292578	0.0140711
BC007424P00824	BC007424	PRPF4	PRP4 pre-mRNA processing factor 4 homolog (yeast)	11.1412	12.0644	-0.92321	-1.89633	7.02821e-05	0.00592286
NM_001004196P01918	NM_001004196	CD200	CD200 molecule	10.1521	11.0748	-0.922783	-1.89577	0.000322736	0.0149221
NM_005027P02952	NM_005027	PIK3R2	phosphoinositide-3-kinase, regulatory subunit 2 (p85 beta)	11.8829	12.8055	-0.922596	-1.89552	0.000189159	0.0108342
BC074964P00341	BC074964	CNTF	ciliary neurotrophic factor	8.68565	9.60776	-0.922114	-1.89489	0.000344035	0.0155117
AK127954P01317	AK127954	N/A	Homo sapiens cDNA FLJ46065 fis, clone TBAES2007862.	8.18136	9.10338	-0.922023	-1.89477	0.00233439	0.0482928
AB209070P03897	AB209070	DNM1L	dynamin 1-like	10.4931	11.415	-0.921851	-1.89454	0.000254878	0.0129562
XM_497072P00006	XM_497072	LOC389787	similar to Translationally-controlled tumor protein (TCTP) (p23) (Histamine-releasing factor) (HRF) (Fortilin)	9.24154	10.1628	-0.921256	-1.89376	4.12898e-05	0.00430058
NM_030779P01974	NM_030779	KCNH6	potassium voltage-gated channel, subfamily H (eag-related), member 6	9.62601	10.5472	-0.921203	-1.89369	0.000733871	0.0243574
NM_017893P03499	NM_017893	SEMA4G	sema domain, immunoglobulin domain (Ig), transmembrane domain (TM) and short cytoplasmic domain, (semaphorin) 4G	11.1133	12.0345	-0.921179	-1.89366	0.000312627	0.01464
BC001451P00639	BC001451	TES	testis derived transcript (3 LIM domains)	11.3614	12.2821	-0.920619	-1.89293	0.000231457	0.0122086
BC004181P02468	BC004181	RBM10	RNA binding motif protein 10	11.4206	12.341	-0.920382	-1.89262	5.55371e-05	0.00510723
XM_208185P00205	XM_208185	LOC284230	similar to large subunit ribosomal protein L36a	11.3469	12.2672	-0.920358	-1.89258	6.90063e-05	0.00585208
BC072413P04496	BC072413	EIF4G3	eukaryotic translation initiation factor 4 gamma, 3	11.133	12.0533	-0.920295	-1.8925	0.000116748	0.00799412
NM_005169P01467	NM_005169	PHOX2A	paired-like (aristaless) homeobox 2a	12.4467	13.3668	-0.920148	-1.89231	0.000818337	0.0260381
NM_033312P02002	NM_033312	CDC14A	CDC14 cell division cycle 14 homolog A (S. cerevisiae)	9.56959	10.4897	-0.920125	-1.89228	0.000731987	0.0243294
BC058020P00723	BC058020	RPL7L1	ribosomal protein L7-like 1	10.4276	11.3476	-0.919955	-1.89206	0.000286396	0.013893
AY349358P00295	AY349358	MEIS2	Meis1, myeloid ecotropic viral integration site 1 homolog 2 (mouse)	11.8525	12.7723	-0.919754	-1.89179	0.00167829	0.0397837
NM_198066P03492	NM_198066	GNPNAT1	glucosamine-phosphate N-acetyltransferase 1	11.1091	12.0287	-0.919693	-1.89171	0.000568084	0.0208505
AK098160P01327	AK098160	N/A	Homo sapiens cDNA FLJ40841 fis, clone TRACH2014082.	8.90339	9.82289	-0.919498	-1.89146	0.00158149	0.0385725
BC006837P00806	BC006837	RAD1	RAD1 homolog (S. pombe)	9.7446	10.6641	-0.919476	-1.89143	0.000510036	0.0194698
BC068555P02138	BC068555	ARHGAP26	Rho GTPase activating protein 26	10.5247	11.444	-0.919277	-1.89117	9.81655e-05	0.00717028
BC005937P00621	BC005937	C6orf55	chromosome 6 open reading frame 55	11.1011	12.02	-0.918919	-1.8907	0.000312227	0.0146392
NM_001005414P01044	NM_001005414	ZWINT	ZW10 interactor	10.1555	11.0743	-0.918776	-1.89051	5.47547e-05	0.00506665
XM_930467P01904	XM_930467	LOC653638	similar to hypothetical protein FLJ36166	8.8785	9.79711	-0.91861	-1.89029	0.00142991	0.0362645
NM_001012756P05151	NM_001012756	ZFP260	zinc finger protein 260	9.89995	10.818	-0.918061	-1.88957	0.00036059	0.0158709
NM_005983P01398	NM_005983	SKP2	S-phase kinase-associated protein 2 (p45)	10.8039	11.7218	-0.917935	-1.88941	0.000171645	0.010224
NM_032361P00390	NM_032361	THOC3	THO complex 3	10.7462	11.664	-0.917784	-1.88921	0.000151853	0.00950578
XM_498129P00608	XM_498129	LOC442245	glutathione S-transferase M1 pseudogene	8.96563	9.88306	-0.917438	-1.88876	4.38837e-05	0.00443254
NM_020119P06781	NM_020119	ZC3HAV1	zinc finger CCCH-type, antiviral 1	11.0722	11.9895	-0.917277	-1.88855	0.00143579	0.036315
NM_018224P00363	NM_018224	FLJ10803	hypothetical protein FLJ10803	10.6604	11.5776	-0.917184	-1.88843	2.75101e-05	0.00335427
XM_930579P01008	XM_930579	LOC653820	similar to family with sequence similarity 72, member A	9.3834	10.3004	-0.916984	-1.88816	0.000960564	0.0285086
BC010505P00891	BC010505	SCAMP3	secretory carrier membrane protein 3	12.4888	13.4054	-0.916625	-1.88769	3.44625e-06	0.000933861
NM_032890P03957	NM_032890	DISP1	dispatched homolog 1 (Drosophila)	11.1291	12.0454	-0.91635	-1.88733	1.92158e-05	0.002684
BC000527P00815	BC000527	EWSR1	Ewing sarcoma breakpoint region 1	12.3142	13.2305	-0.916237	-1.88719	0.00177914	0.0410488
NM_138698P02091	NM_138698	LOC91431	prematurely terminated mRNA decay factor-like	8.22365	9.13989	-0.916235	-1.88718	0.00242521	0.0495121
BC007632P03305	BC007632	RIMBP2	RIMS binding protein 2	10.0986	11.0148	-0.916165	-1.88709	5.35928e-05	0.00500051
AB209302P01047	AB209302	PTK9	PTK9 protein tyrosine kinase 9	11.0274	11.9433	-0.915824	-1.88665	0.0022514	0.047281
AK223598P02586	AK223598	AMOTL2	angiomotin like 2	10.8273	11.743	-0.915682	-1.88646	0.00169567	0.0399793
NM_001235P01392	NM_001235	SERPINH1	serpin peptidase inhibitor, clade H (heat shock protein 47), member 1, (collagen binding protein 1)	12.3219	13.2374	-0.915452	-1.88616	5.84558e-06	0.00127561
NM_007321P02312	NM_007321	RANBP3	RAN binding protein 3	10.9978	11.9132	-0.915437	-1.88614	3.73857e-05	0.00405699
BC065928P00877	BC065928	USP28	ubiquitin specific peptidase 28	9.96815	10.8835	-0.915396	-1.88609	1.55973e-05	0.00238811
BC069006P01217	BC069006	CBWD3	COBW domain containing 3	9.99474	10.9098	-0.915023	-1.8856	0.0015986	0.038795
BC001070P02544	BC001070	TTLL12	tubulin tyrosine ligase-like family, member 12	9.51984	10.4348	-0.914943	-1.88549	0.000830785	0.0262917
XM_931702P00881	XM_931702	LOC144481	hypothetical protein LOC144481	10.0681	10.9824	-0.914391	-1.88477	0.00193298	0.0432753
AF447877P00779	AF447877	FOXRED1	FAD-dependent oxidoreductase domain containing 1	10.414	11.328	-0.91405	-1.88433	0.000964204	0.0285886
AK074754P01486	AK074754	FADS1	fatty acid desaturase 1	10.8064	11.7204	-0.913952	-1.8842	0.0014402	0.0363805
AY228763P02081	AY228763	BCL11A	B-cell CLL/lymphoma 11A (zinc finger protein)	8.67802	9.5918	-0.913781	-1.88398	0.00132673	0.0346126
BC046199P00599	BC046199	FAM72A	family with sequence similarity 72, member A	9.30869	10.2224	-0.91372	-1.8839	0.000421106	0.0174439
BC065551P02580	BC065551	WIRE	WIRE protein	11.2103	12.124	-0.913645	-1.8838	6.82445e-05	0.00581202
NM_001350P01929	NM_001350	DAXX	death-associated protein 6	11.3801	12.2937	-0.913601	-1.88374	0.0011441	0.0316516
AK001734P02849	AK001734	WDTC1	WD and tetratricopeptide repeats 1	11.6297	12.5432	-0.913532	-1.88365	0.001932	0.0432719
NM_032231P00489	NM_032231	FAM96A	family with sequence similarity 96, member A	10.5091	11.4222	-0.913146	-1.88315	4.14804e-05	0.00430144
XM_929773P01349	XM_929773	rab1c	small GTP-binding protein	11.7562	12.6691	-0.912904	-1.88283	0.00242208	0.0494786
NM_003504P00796	NM_003504	CDC45L	CDC45 cell division cycle 45-like (S. cerevisiae)	9.47219	10.3849	-0.912696	-1.88256	0.00163976	0.0393767
XM_928329P02107	XM_928329	LOC643787	hypothetical protein LOC643787	8.50143	9.4139	-0.912471	-1.88227	0.000969519	0.0286613
XM_933657P00900	XM_933657	CA5BL	carbonic anhydrase VB-like	10.8599	11.7723	-0.912375	-1.88214	1.42943e-05	0.00227307
BC051689P01866	BC051689	PPP1R7	protein phosphatase 1, regulatory subunit 7	10.0794	10.9917	-0.9123	-1.88204	0.000298021	0.0142281
NM_020847P05020	NM_020847	TNRC6A	trinucleotide repeat containing 6A	11.1564	12.0681	-0.911661	-1.88121	0.00106933	0.0304676
NM_152515P02050	NM_152515	CKAP2L	cytoskeleton associated protein 2-like	8.57476	9.48627	-0.911504	-1.881	0.000799946	0.0257039
NM_000057P03925	NM_000057	BLM	Bloom syndrome	8.22562	9.13697	-0.91135	-1.8808	0.000615525	0.0219856
AX775847P02899	AX775847	N/A	Sequence 117 from Patent WO03048202.	11.9231	12.8345	-0.91134	-1.88079	0.000239158	0.0124693
NM_000905P00421	NM_000905	NPY	neuropeptide Y	11.5956	12.5069	-0.911318	-1.88076	0.000156322	0.00966893
XM_946375P00232	XM_946375	LOC654343	similar to 40S ribosomal protein S26	9.04454	9.95564	-0.9111	-1.88048	0.00150957	0.0375238
AY129322P00326	AY129322	EIF5A	eukaryotic translation initiation factor 5A	12.9605	13.8716	-0.911091	-1.88047	1.17375e-06	0.000477357
NM_014275P01578	NM_014275	MGAT4B	mannosyl (alpha-1,3-)-glycoprotein beta-1,4-N-acetylglucosaminyltransferase, isozyme B	12.3136	13.2245	-0.91088	-1.88019	2.02278e-05	0.00275294
BC017203P02087	BC017203	SSR3	signal sequence receptor, gamma (translocon-associated protein gamma)	10.1938	11.1045	-0.910715	-1.87998	1.76472e-05	0.00254876
XM_497859P00202	XM_497859	LOC402096	similar to chromosome 6 open reading frame 106 isoform a	8.91039	9.82107	-0.910683	-1.87994	0.000622071	0.0221811
XM_930528P01106	XM_930528	LOC646050	hypothetical protein LOC646050	11.2516	12.162	-0.910418	-1.87959	0.00153674	0.0379033
BC010065P02511	BC010065	AP3D1	adaptor-related protein complex 3, delta 1 subunit	12.4083	13.3185	-0.910199	-1.8793	6.03468e-06	0.00130089
NM_018840P00588	NM_018840	C20orf24	chromosome 20 open reading frame 24	11.8074	12.7174	-0.910006	-1.87905	4.50635e-05	0.00450301
NM_144631P01489	NM_144631	ZNF513	zinc finger protein 513	12.1548	13.0645	-0.909617	-1.87855	1.60631e-05	0.00241716
XM_927663P00249	XM_927663	LOC644539	similar to sorting nexin associated golgi protein 1	9.3993	10.3088	-0.909492	-1.87838	0.000645603	0.0226588
XM_929353P00073	XM_929353	LOC646426	similar to TFIIH basal transcription factor complex helicase XPB subunit (Basic transcription factor 2 89 kDa subunit) (BTF2-p89) (TFIIH 89 kDa subunit) (DNA-repair protein complementing XP-B cells) (Xeroderma pigmentosum group B complementing prot...	9.4706	10.3797	-0.909088	-1.87786	0.000477342	0.0187575
XM_928302P01916	XM_928302	LOC643817	hypothetical protein LOC643817	8.99667	9.90556	-0.908888	-1.8776	0.00014079	0.0090644
BC047321P02622	BC047321	TNFRSF19	tumor necrosis factor receptor superfamily, member 19	9.75107	10.66	-0.908886	-1.8776	0.00069931	0.0236758
NM_198149P00939	NM_198149	TMEM58	transmembrane protein 58	11.1852	12.094	-0.908824	-1.87751	0.000566249	0.0208176
XM_928235P00297	XM_928235	LOC645198	similar to hypothetical protein FLJ12688	8.2851	9.19387	-0.908769	-1.87744	0.000771372	0.0251611
AB084459P00484	AB084459	PLK1	polo-like kinase 1 (Drosophila)	10.9173	11.8261	-0.90876	-1.87743	9.06973e-05	0.00680569
NM_153263P03198	NM_153263	ZNF549	zinc finger protein 549	10.2276	11.1363	-0.908718	-1.87738	2.09776e-06	0.000688199
AF258577P01160	AF258577	SEMA4C	sema domain, immunoglobulin domain (Ig), transmembrane domain (TM) and short cytoplasmic domain, (semaphorin) 4C	11.8301	12.7386	-0.908597	-1.87722	2.78134e-05	0.00337363
XM_113962P07749	XM_113962	SMCHD1	structural maintenance of chromosomes flexible hinge domain containing 1	9.37008	10.2786	-0.90851	-1.87711	0.000837419	0.0264292
NM_005587P02250	NM_005587	MEF2A	MADS box transcription enhancer factor 2, polypeptide A (myocyte enhancer factor 2A)	10.0771	10.9855	-0.908442	-1.87702	0.000599831	0.0215914
NM_001022P00476	NM_001022	RPS19	ribosomal protein S19	12.5625	13.4704	-0.907858	-1.87626	0.000146331	0.00930598
NM_006398P00644	NM_006398	UBD	ubiquitin D	9.91312	10.8207	-0.907584	-1.8759	0.000407619	0.0171161
AK023782P02088	AK023782	GALNT10	UDP-N-acetyl-alpha-D-galactosamine:polypeptide N-acetylgalactosaminyltransferase 10 (GalNAc-T10)	11.4188	12.3263	-0.907426	-1.8757	2.97744e-05	0.00350822
AK125944P02835	AK125944	FAM40A	family with sequence similarity 40, member A	10.2221	11.1295	-0.907373	-1.87563	0.000942855	0.0282909
XM_933204P01068	XM_933204	LOC644019	COBW domain containing 3-like	10.3138	11.2208	-0.906962	-1.87509	0.000932723	0.0281093
NM_021100P01481	NM_021100	NFS1	NFS1 nitrogen fixation 1 (S. cerevisiae)	11.1162	12.0231	-0.906825	-1.87492	0.000152087	0.00951509
XM_934020P00013	XM_934020	LOC285053	similar to ribosomal protein L18a	11.3447	12.2514	-0.906749	-1.87482	0.000499799	0.0192792
BC025700P00458	BC025700	AFF4	AF4/FMR2 family, member 4	10.9519	11.8585	-0.906606	-1.87463	0.00104081	0.0299904
NM_004826P02140	NM_004826	ECEL1	endothelin converting enzyme-like 1	11.9615	12.8679	-0.906463	-1.87444	0.00047103	0.0186043
BC052605P00744	BC052605	TIMP2	TIMP metallopeptidase inhibitor 2	12.6444	13.5508	-0.906413	-1.87438	5.53361e-06	0.00124066
NM_015289P03493	NM_015289	VPS39	vacuolar protein sorting 39 (yeast)	10.9836	11.8898	-0.90614	-1.87402	0.000437719	0.0178511
XM_929016P00078	XM_929016	LOC440929	similar to 40S ribosomal protein S29	11.0242	11.9302	-0.906011	-1.87386	0.000649418	0.0227111
NM_001008938P05981	NM_001008938	CKAP5	cytoskeleton associated protein 5	11.8214	12.7271	-0.905701	-1.87346	4.04172e-05	0.00425736
NM_001012412P00666	NM_001012412	SGOL1	shugoshin-like 1 (S. pombe)	9.49008	10.3957	-0.905665	-1.87341	0.0015497	0.0380967
NM_006924P01584	NM_006924	SFRS1	splicing factor, arginine/serine-rich 1 (splicing factor 2, alternate splicing factor)	11.5237	12.4293	-0.905584	-1.8733	0.000216737	0.0117323
NM_014783P04841	NM_014783	ARHGAP11A	Rho GTPase activating protein 11A	8.29312	9.19866	-0.905542	-1.87325	0.00173001	0.0404359
NM_145316P01067	NM_145316	C6orf128	chromosome 6 open reading frame 128	8.51138	9.41683	-0.905456	-1.87314	2.87522e-05	0.00343862
NM_024061P00733	NM_024061	ZNF655	zinc finger protein 655	10.8149	11.7202	-0.905258	-1.87288	9.82354e-06	0.00180609
NM_181552P05247	NM_181552	CUTL1	cut-like 1, CCAAT displacement protein (Drosophila)	8.80023	9.70539	-0.905164	-1.87276	0.000131111	0.00861949
NM_182515P02425	NM_182515	ZNF714	zinc finger protein 714	8.05197	8.95695	-0.904983	-1.87252	0.00201915	0.0443582
BC053589P00821	BC053589	UBL4A	ubiquitin-like 4A	11.9813	12.8862	-0.904946	-1.87247	0.00108237	0.0306707
AK127102P02201	AK127102	PPA1	pyrophosphatase (inorganic) 1	9.20558	10.1104	-0.904852	-1.87235	0.000637867	0.0225072
NM_002568P02282	NM_002568	PABPC1	poly(A) binding protein, cytoplasmic 1	12.0541	12.9588	-0.904679	-1.87213	6.09375e-05	0.00540665
NM_001031707P00867	NM_001031707	OGFOD1	2-oxoglutarate and iron-dependent oxygenase domain containing 1	10.4761	11.3807	-0.904624	-1.87206	7.31957e-05	0.00606053
BC000461P00981	BC000461	EIF2S2	eukaryotic translation initiation factor 2, subunit 2 beta, 38kDa	12.1221	13.0267	-0.904621	-1.87205	6.71054e-05	0.00574551
AF266283P02131	AF266283	USP28	ubiquitin specific peptidase 28	11.1172	12.0211	-0.903837	-1.87104	6.40745e-05	0.00558245
NM_004162P01309	NM_004162	RAB5A	RAB5A, member RAS oncogene family	10.7213	11.6249	-0.903688	-1.87084	7.76109e-05	0.00626081
NM_052919P07194	NM_052919	KIAA1920	KIAA1920 protein	9.84476	10.7483	-0.903555	-1.87067	0.00164431	0.0394304
NM_004856P02191	NM_004856	KIF23	kinesin family member 23	9.82855	10.7321	-0.903507	-1.87061	0.000270459	0.0134162
BC001682P00038	BC001682	NGRN	neugrin, neurite outgrowth associated	10.4334	11.3369	-0.903448	-1.87053	0.000232826	0.0122578
AK096974P01808	AK096974	N/A	Homo sapiens cDNA FLJ39655 fis, clone SMINT2005800.	8.89827	9.80114	-0.902865	-1.86978	0.00100993	0.0293956
BC053676P04413	BC053676	E2F2	E2F transcription factor 2	10.1655	11.0684	-0.902855	-1.86976	0.000782359	0.025354
NM_206908P00678	NM_206908	GUSBL2	glucuronidase, beta-like 2	10.2075	11.1103	-0.902795	-1.86968	0.00027633	0.0136073
BC000742P00570	BC000742	GPX1	glutathione peroxidase 1	12.1448	13.0472	-0.902318	-1.86907	0.000129172	0.00854719
XM_926047P00144	XM_926047	LOC642561	similar to FXYD domain-containing ion transport regulator 6	8.19188	9.09415	-0.902267	-1.869	0.000632933	0.0224013
NM_016354P01971	NM_016354	SLCO4A1	solute carrier organic anion transporter family, member 4A1	8.62517	9.52726	-0.902096	-1.86878	0.00213034	0.0457539
XM_930618P06629	XM_930618	LOC653056	similar to hypothetical gene supported by AK024248	8.57369	9.47575	-0.902054	-1.86872	0.001633	0.0393087
NM_002692P01366	NM_002692	POLE2	polymerase (DNA directed), epsilon 2 (p59 subunit)	8.30451	9.20646	-0.901944	-1.86858	0.00110214	0.0309911
NM_020808P04556	NM_020808	SIPA1L2	signal-induced proliferation-associated 1 like 2	11.0237	11.9256	-0.901884	-1.8685	0.000798116	0.0256628
NM_002093P01374	NM_002093	GSK3B	glycogen synthase kinase 3 beta	11.1768	12.0786	-0.901733	-1.86831	1.20037e-05	0.00204086
AY327595P00321	AY327595	MUC1	mucin 1, cell surface associated	9.89896	10.8004	-0.901462	-1.86796	0.00108622	0.0307441
NM_139321P07924	NM_139321	ATRN	attractin	10.61	11.5114	-0.901408	-1.86789	0.000163543	0.00995295
NM_022145P01250	NM_022145	FKSG14	leucine zipper protein FKSG14	8.31279	9.21408	-0.901292	-1.86774	0.000914381	0.0278145
XM_929878P02057	XM_929878	LOC646915	similar to zinc finger protein 285	9.10785	10.0091	-0.901291	-1.86774	3.44073e-05	0.00384089
NM_207422P00898	NM_207422	FLJ44635	TPT1-like protein	9.64054	10.5416	-0.90103	-1.8674	0.00182965	0.0417062
BC112163P04274	BC112163	CDGAP	Cdc42 GTPase-activating protein	11.3028	12.2035	-0.900678	-1.86694	0.00030021	0.0142715
NM_006411P01067	NM_006411	AGPAT1	1-acylglycerol-3-phosphate O-acyltransferase 1 (lysophosphatidic acid acyltransferase, alpha)	12.6851	13.5855	-0.900398	-1.86658	0.00208898	0.0451721
AK055987P01752	AK055987	SDK1	sidekick homolog 1 (chicken)	8.66522	9.56559	-0.90037	-1.86654	1.69945e-05	0.00251146
BC070055P04252	BC070055	GBP4	guanylate binding protein 4	8.72346	9.62368	-0.900217	-1.86635	0.000414368	0.0172875
BC025930P01488	BC025930	NPLOC4	nuclear protein localization 4 homolog (S. cerevisiae)	11.8392	12.7394	-0.900178	-1.8663	0.000309929	0.0145558
NM_004555P02787	NM_004555	NFATC3	nuclear factor of activated T-cells, cytoplasmic, calcineurin-dependent 3	11.653	12.5531	-0.900115	-1.86622	0.000149759	0.00943774
NM_004219P00562	NM_004219	PTTG1	pituitary tumor-transforming 1	9.8664	10.7665	-0.900085	-1.86618	0.000159057	0.00978196
BC069231P01706	BC069231	38961	septin 6	11.0556	11.9554	-0.899839	-1.86586	1.71524e-05	0.00251582
XM_926456P03967	XM_926456	LOC653199	similar to KIAA0738 gene product	11.9143	12.8141	-0.899798	-1.8658	0.000873106	0.0271096
BC073787P00677	BC073787	N/A	Homo sapiens cDNA clone MGC:88804 IMAGE:4765357, complete cds.	9.81053	10.7103	-0.899725	-1.86571	4.94807e-05	0.00477078
NM_182513P01553	NM_182513	SPBC24	spindle pole body component 24 homolog (S. cerevisiae)	8.59878	9.49847	-0.899699	-1.86568	0.000132351	0.00868471
BC035297P03685	BC035297	RFC1	replication factor C (activator 1) 1, 145kDa	10.5252	11.4247	-0.899431	-1.86533	1.91722e-05	0.0026834
BC010264P01529	BC010264	SFRS1	splicing factor, arginine/serine-rich 1 (splicing factor 2, alternate splicing factor)	11.6225	12.5219	-0.899392	-1.86528	7.88547e-05	0.00631999
NM_197941P05808	NM_197941	ADAMTS6	ADAM metallopeptidase with thrombospondin type 1 motif, 6	8.44146	9.34076	-0.899303	-1.86516	0.000404299	0.0170331
NM_024297P01370	NM_024297	PHF23	PHD finger protein 23	12.1948	13.0938	-0.899071	-1.86486	2.01127e-06	0.000670882
NM_198061P02440	NM_198061	CES2	carboxylesterase 2 (intestine, liver)	11.7954	12.694	-0.89863	-1.86429	0.00049908	0.0192721
BC066341P00672	BC066341	FTH1	ferritin, heavy polypeptide 1	12.629	13.5275	-0.898427	-1.86403	0.000127469	0.00845146
AK097322P01575	AK097322	N/A	Homo sapiens cDNA FLJ40003 fis, clone STOMA2003716.	11.9101	12.8083	-0.898196	-1.86373	0.000301143	0.0142916
XM_934083P02698	XM_934083	LOC644291	similar to CG10522-PA	12.0319	12.9301	-0.898188	-1.86372	0.000764101	0.0250286
BC005070P00371	BC005070	MGC13005	hypothetical protein MGC13005	10.4199	11.318	-0.89812	-1.86364	0.00126138	0.0335479
BC012087P01652	BC012087	SLC7A11	solute carrier family 7, (cationic amino acid transporter, y+ system) member 11	8.05879	8.95682	-0.898028	-1.86352	0.000255363	0.0129727
NM_025230P02883	NM_025230	WDR23	WD repeat domain 23	9.379	10.277	-0.897995	-1.86347	1.42282e-05	0.00227028
BC000857P00754	BC000857	FTH1	ferritin, heavy polypeptide 1	12.6016	13.4991	-0.897511	-1.86285	0.000124118	0.00833182
NM_017988P02551	NM_017988	SCYL2	SCY1-like 2 (S. cerevisiae)	11.3322	12.2297	-0.897482	-1.86281	2.57925e-06	0.000787919
NM_170739P00493	NM_170739	MRPL11	mitochondrial ribosomal protein L11	10.9907	11.8882	-0.89748	-1.86281	3.155e-06	0.000879815
NM_006470P02232	NM_006470	TRIM16	tripartite motif-containing 16	11.4147	12.3122	-0.897467	-1.86279	8.97811e-06	0.00170433
BC020257P01219	BC020257	NF2	neurofibromin 2 (bilateral acoustic neuroma)	10.0906	10.988	-0.897387	-1.86269	0.0022142	0.046731
NM_152682P01132	NM_152682	RWDD4A	RWD domain containing 4A	10.3337	11.2309	-0.897211	-1.86246	0.000507813	0.0194378
NM_014337P01233	NM_014337	PPIL2	peptidylprolyl isomerase (cyclophilin)-like 2	11.2992	12.1963	-0.89714	-1.86237	8.81751e-06	0.00168987
NM_003574P05818	NM_003574	VAPA	VAMP (vesicle-associated membrane protein)-associated protein A, 33kDa	8.0129	8.91	-0.897103	-1.86232	0.000945057	0.0283036
NM_030919P01047	NM_030919	FAM83D	family with sequence similarity 83, member D	9.92645	10.8235	-0.897071	-1.86228	0.000129763	0.00856086
NM_182676P00457	NM_182676	PLTP	phospholipid transfer protein	11.1812	12.0782	-0.896967	-1.86215	6.74947e-06	0.00141341
NM_152398P00427	NM_152398	OCIAD2	OCIA domain containing 2	10.9583	11.8551	-0.896825	-1.86196	0.000267424	0.0133185
NM_001017420P02240	NM_001017420	ESCO2	establishment of cohesion 1 homolog 2 (S. cerevisiae)	7.38515	8.28195	-0.896799	-1.86193	0.00018138	0.0105701
XM_069734P00322	XM_069734	LOC136143	similar to ribosomal protein L18	10.3931	11.2897	-0.896647	-1.86173	0.00207003	0.0449616
AK002152P01512	AK002152	STAU2	staufen, RNA binding protein, homolog 2 (Drosophila)	11.3539	12.2505	-0.896593	-1.86166	0.000281882	0.013755
NM_194280P00397	NM_194280	LOC124446	hypothetical protein BC017488	10.6531	11.5497	-0.896589	-1.86166	0.000775242	0.0252492
XM_929811P00090	XM_929811	LOC646853	similar to Nonhistone chromosomal protein HMG-17 (High-mobility group nucleosome binding domain 2)	10.2904	11.187	-0.896587	-1.86166	0.00103393	0.0298475
XM_497335P01293	XM_497335	LOC441632	similar to ribosomal protein L13a	11.1864	12.083	-0.896536	-1.86159	5.90798e-06	0.00128157
NM_004458P04198	NM_004458	ACSL4	acyl-CoA synthetase long-chain family member 4	10.3253	11.2218	-0.8965	-1.86154	2.46743e-05	0.00310923
NM_152523P00964	NM_152523	FLJ40432	hypothetical protein FLJ40432	10.2213	11.1178	-0.896472	-1.86151	0.000208018	0.0114834
NM_001029874P00405	NM_001029874	REP15	Rab15 effector protein	8.79233	9.68875	-0.89642	-1.86144	1.74847e-05	0.00253052
BC029657P00101	BC029657	C6orf128	chromosome 6 open reading frame 128	8.23695	9.13299	-0.896042	-1.86095	1.92356e-05	0.0026841
NM_022338P01498	NM_022338	C11orf24	chromosome 11 open reading frame 24	11.2612	12.1572	-0.896011	-1.86091	2.96449e-06	0.000854553
BC000029P02189	BC000029	PIK4CB	phosphatidylinositol 4-kinase, catalytic, beta polypeptide	11.1422	12.0381	-0.89593	-1.86081	5.25399e-05	0.00493573
NM_003038P03520	NM_003038	SLC1A4	solute carrier family 1 (glutamate/neutral amino acid transporter), member 4	9.49211	10.3877	-0.895597	-1.86038	1.03273e-05	0.00186927
NM_017667P02414	NM_017667	FLJ20097	hypothetical protein LOC55610, isoform b	10.8181	11.7136	-0.895463	-1.86021	0.000173044	0.010268
NM_001002876P00261	NM_001002876	C22orf18	chromosome 22 open reading frame 18	8.29298	9.18814	-0.895167	-1.85983	0.000916199	0.0278369
NM_013277P01975	NM_013277	RACGAP1	Rac GTPase activating protein 1	11.0246	11.9197	-0.895048	-1.85967	0.000661529	0.022923
BC023570P00592	BC023570	YLPM1	YLP motif containing 1	11.2432	12.138	-0.89488	-1.85946	1.69612e-06	0.000600051
NM_017991P04219	NM_017991	FLJ10081	hypothetical protein FLJ10081	10.5523	11.4471	-0.8948	-1.85935	0.000343819	0.0155092
BC009808P02535	BC009808	NBR1	neighbor of BRCA1 gene 1	11.2708	12.1655	-0.894698	-1.85922	0.000473218	0.0186644
D21255P03425	D21255	CDH11	cadherin 11, type 2, OB-cadherin (osteoblast)	11.0545	11.9491	-0.894625	-1.85913	0.000726419	0.0242421
NM_005533P00800	NM_005533	IFI35	interferon-induced protein 35	7.97292	8.86739	-0.894468	-1.85892	0.000875349	0.0271432
CR622797P00298	CR622797	DBNDD2	dysbindin (dystrobrevin binding protein 1) domain containing 2	9.67101	10.5651	-0.894083	-1.85843	0.00032452	0.0149708
BC014413P00085	BC014413	STK10	serine/threonine kinase 10	10.6029	11.4968	-0.893874	-1.85816	0.00159209	0.0386895
XM_933053P02922	XM_933053	FAM39A	family with sequence similarity 39, member A	11.7128	12.6063	-0.893467	-1.85763	6.03386e-06	0.00130089
NM_003525P00250	NM_003525	HIST1H2BI	histone 1, H2bi	9.47227	10.3656	-0.893321	-1.85745	0.00117367	0.0321257
AF248041P05189	AF248041	CASC5	cancer susceptibility candidate 5	7.80645	8.69953	-0.89308	-1.85714	0.00166354	0.0396414
BC014277P01388	BC014277	TIMP3	TIMP metallopeptidase inhibitor 3 (Sorsby fundus dystrophy, pseudoinflammatory)	11.2173	12.1103	-0.892977	-1.857	0.00146843	0.0368609
NM_006981P05425	NM_006981	NR4A3	nuclear receptor subfamily 4, group A, member 3	8.61922	9.51189	-0.892679	-1.85662	0.000648149	0.0226951
NM_001379P04585	NM_001379	DNMT1	DNA (cytosine-5-)-methyltransferase 1	11.2676	12.1601	-0.892499	-1.85639	2.1445e-05	0.0028613
BC003583P01791	BC003583	FTO	fatso	10.6382	11.5307	-0.892468	-1.85635	0.000806616	0.0258243
X57812P00578	X57812	IGLJ3	immunoglobulin lambda joining 3	9.82037	10.7127	-0.892382	-1.85624	0.00168148	0.0397988
BC051322P02297	BC051322	LRRC8A	leucine rich repeat containing 8 family, member A	10.2696	11.1615	-0.891902	-1.85562	8.05021e-05	0.0063862
AL136822P01744	AL136822	FBXW10	F-box and WD-40 domain protein 10	9.05308	9.94463	-0.891546	-1.85516	0.000556676	0.0205767
BC028170P01840	BC028170	MAB21L1	mab-21-like 1 (C. elegans)	11.6749	12.5661	-0.891179	-1.85469	1.67894e-05	0.00249096
NM_001025366P02622	NM_001025366	VEGF	vascular endothelial growth factor	11.383	12.274	-0.891079	-1.85456	0.00115885	0.0319094
NM_001789P02989	NM_001789	CDC25A	cell division cycle 25A	9.5712	10.4623	-0.891067	-1.85455	0.0017916	0.0411439
BC109220P00826	BC109220	NAG6	hypothetical protein DKFZp434G156	10.1582	11.0492	-0.891012	-1.85448	0.000187257	0.0107648
BC069198P00942	BC069198	RCC1	regulator of chromosome condensation 1	11.3628	12.2536	-0.89084	-1.85426	0.00233769	0.0483161
XM_931510P00287	XM_931510	LOC389901	similar to ATP-dependent DNA helicase II, 70 kDa subunit (Lupus Ku autoantigen protein p70) (Ku70) (70 kDa subunit of Ku antigen) (Thyroid-lupus autoantigen) (TLAA) (CTC box binding factor 75 kDa subunit) (CTCBF) (CTC75)	10.9674	11.858	-0.89058	-1.85392	4.6905e-06	0.00112328
BC065260P02408	BC065260	N/A	Homo sapiens cDNA clone MGC:70902 IMAGE:6144741, complete cds.	12.0372	12.9277	-0.89055	-1.85388	0.000273964	0.0135145
XM_933365P00065	XM_933365	LOC646049	hypothetical protein LOC646049	10.8711	11.7615	-0.890397	-1.85369	0.00111282	0.0311792
BC017498P00949	BC017498	ZNF643	zinc finger protein 643	8.94711	9.83739	-0.890278	-1.85353	0.00106202	0.030358
NM_015540P03716	NM_015540	RPAP1	RNA polymerase II associated protein 1	12.5209	13.4112	-0.890225	-1.85347	0.000830812	0.0262917
NM_013236P01469	NM_013236	ATXN10	ataxin 10	12.2304	13.1202	-0.889811	-1.85293	0.000196827	0.0110965
NM_003600P01455	NM_003600	AURKA	aurora kinase A	10.0031	10.8926	-0.889523	-1.85256	0.000148796	0.00940692
XM_927624P00044	XM_927624	LOC644498	similar to Nonhistone chromosomal protein HMG-17 (High-mobility group nucleosome binding domain 2)	10.0792	10.9684	-0.889211	-1.85216	0.000894109	0.0274791
NM_004219P00398	NM_004219	PTTG1	pituitary tumor-transforming 1	9.91061	10.7998	-0.889177	-1.85212	6.20647e-05	0.00546151
D21255P02404	D21255	CDH11	cadherin 11, type 2, OB-cadherin (osteoblast)	8.11836	9.00742	-0.889063	-1.85197	0.00168062	0.0397919
BX640879P06248	BX640879	TJP1	tight junction protein 1 (zona occludens 1)	10.9112	11.8001	-0.888886	-1.85175	0.000225758	0.0120048
XM_376111P01540	XM_376111	PLGLA1	plasminogen-like A1	8.05315	8.94204	-0.888885	-1.85174	0.00193308	0.0432753
NM_001455P03179	NM_001455	FOXO3A	forkhead box O3A	11.2607	12.1495	-0.888784	-1.85162	0.00013264	0.00869961
AK125998P02054	AK125998	MGC13005	hypothetical protein MGC13005	8.35994	9.24869	-0.888749	-1.85157	0.000504514	0.0193698
NM_023009P00703	NM_023009	MARCKSL1	MARCKS-like 1	12.3083	13.197	-0.888685	-1.85149	4.70114e-05	0.00463158
NM_022735P03182	NM_022735	ACBD3	acyl-Coenzyme A binding domain containing 3	10.6577	11.5464	-0.888651	-1.85144	0.000281144	0.013755
NM_001087P01253	NM_001087	AAMP	angio-associated, migratory cell protein	11.8265	12.7151	-0.888598	-1.85138	7.14799e-05	0.00597497
NM_013348P01919	NM_013348	KCNJ14	potassium inwardly-rectifying channel, subfamily J, member 14	8.40615	9.29451	-0.888361	-1.85107	0.00025069	0.0128412
NM_006607P00372	NM_006607	PTTG2	pituitary tumor-transforming 2	9.42749	10.3157	-0.888247	-1.85093	0.000423237	0.0175011
NM_005275P02049	NM_005275	GNL1	guanine nucleotide binding protein-like 1	12.2275	13.1157	-0.888196	-1.85086	0.000509776	0.0194652
NM_173215P03923	NM_173215	NFAT5	nuclear factor of activated T-cells 5, tonicity-responsive	11.4498	12.3378	-0.888023	-1.85064	0.000419057	0.0174079
NM_001671P00771	NM_001671	ASGR1	asialoglycoprotein receptor 1	9.32932	10.2172	-0.88783	-1.85039	0.000195647	0.0110611
BC034942P02609	BC034942	DDX3Y	DEAD (Asp-Glu-Ala-Asp) box polypeptide 3, Y-linked	9.3504	10.2381	-0.887701	-1.85023	5.77588e-05	0.00521212
XM_926322P00220	XM_926322	LOC653171	similar to MAPK-interacting and spindle-stabilizing protein	11.9098	12.7974	-0.887646	-1.85015	4.84512e-05	0.00472361
XM_933184P00576	XM_933184	LOC644019	COBW domain containing 3-like	10.4161	11.3036	-0.887474	-1.84993	0.000277178	0.0136275
NM_139067P03270	NM_139067	SMARCC2	SWI/SNF related, matrix associated, actin dependent regulator of chromatin, subfamily c, member 2	10.0274	10.9148	-0.887422	-1.84987	2.93575e-05	0.00347664
XM_932298P05400	XM_932298	GTF2IP1	general transcription factor II, i, pseudogene 1	11.7859	12.6733	-0.887417	-1.84986	0.000194525	0.0110243
NM_014071P06046	NM_014071	NCOA6	nuclear receptor coactivator 6	11.3738	12.2611	-0.887254	-1.84965	2.16612e-05	0.00286287
NM_022978P01476	NM_022978	SERF1B	small EDRK-rich factor 1B (centromeric)	11.0467	11.9339	-0.887223	-1.84961	3.75387e-06	0.000994143
BC014482P02284	BC014482	STAT3	signal transducer and activator of transcription 3 (acute-phase response factor)	12.9095	13.7967	-0.88722	-1.84961	3.67344e-05	0.0040143
AY694128P00715	AY694128	WHSC1	Wolf-Hirschhorn syndrome candidate 1	10.3859	11.2728	-0.886882	-1.84917	0.00172626	0.0403873
NM_006461P02620	NM_006461	SPAG5	sperm associated antigen 5	9.76877	10.6555	-0.886742	-1.849	0.000123663	0.00830923
AB033052P04718	AB033052	NLN	neurolysin (metallopeptidase M3 family)	9.44775	10.3345	-0.886737	-1.84899	0.000827656	0.0262215
NM_199416P01550	NM_199416	PRCC	papillary renal cell carcinoma (translocation-associated)	11.8821	12.7687	-0.886661	-1.84889	5.36931e-06	0.00122312
BC013609P02440	BC013609	CDH11	cadherin 11, type 2, OB-cadherin (osteoblast)	11.8167	12.7031	-0.886353	-1.8485	0.000428547	0.0176362
NM_004111P01118	NM_004111	FEN1	flap structure-specific endonuclease 1	12.0725	12.9588	-0.88633	-1.84847	4.25204e-06	0.00105944
NM_013282P03050	NM_013282	UHRF1	ubiquitin-like, containing PHD and RING finger domains, 1	10.0386	10.9249	-0.886272	-1.84839	0.000650236	0.0227166
NM_005934P03390	NM_005934	MLLT1	myeloid/lymphoid or mixed-lineage leukemia (trithorax homolog, Drosophila)	11.2616	12.1478	-0.886244	-1.84836	0.00207905	0.0450434
BC003530P00340	BC003530	SNRPB	small nuclear ribonucleoprotein polypeptides B and B1	11.4958	12.382	-0.886201	-1.8483	0.000273068	0.0134832
BC066312P00462	BC066312	RPL10L	ribosomal protein L10-like	10.2243	11.1104	-0.886155	-1.84824	0.000354674	0.0157427
NM_052842P01499	NM_052842	BCL2L12	BCL2-like 12 (proline rich)	10.5986	11.4841	-0.885501	-1.84741	7.22796e-06	0.00148694
BC036900P01168	BC036900	ZWILCH	Zwilch, kinetochore associated, homolog (Drosophila)	9.74207	10.6275	-0.885423	-1.84731	9.67792e-05	0.0071098
BC032866P03064	BC032866	EIF5	eukaryotic translation initiation factor 5	11.2785	12.1639	-0.885379	-1.84725	8.24886e-05	0.0064686
BC009866P00822	BC009866	BSCL2	Bernardinelli-Seip congenital lipodystrophy 2 (seipin)	12.0311	12.9163	-0.885213	-1.84704	0.00164442	0.0394304
NM_002265P03137	NM_002265	KPNB1	karyopherin (importin) beta 1	11.7353	12.6204	-0.885183	-1.847	0.00195566	0.0435441
AL832484P01422	AL832484	PPM1M	protein phosphatase 1M (PP2C domain containing)	11.0523	11.9372	-0.884873	-1.8466	0.00122573	0.0329849
NM_014999P02237	NM_014999	RAB21	RAB21, member RAS oncogene family	10.9161	11.8005	-0.884488	-1.84611	4.89901e-05	0.00474592
BC038673P03065	BC038673	C9orf100	chromosome 9 open reading frame 100	8.33595	9.21988	-0.883924	-1.84539	0.00015809	0.00973294
AK125974P03647	AK125974	GATAD2A	GATA zinc finger domain containing 2A	10.4527	11.3366	-0.883846	-1.84529	0.000953664	0.0284042
AB046826P03124	AB046826	GON4L	gon-4-like (C.elegans)	11.2478	12.1315	-0.883774	-1.8452	0.000365935	0.0159933
BC026088P01393	BC026088	RFXAP	regulatory factor X-associated protein	8.9062	9.78984	-0.883635	-1.84502	1.88941e-05	0.00265762
AL834304P03629	AL834304	SFRS15	splicing factor, arginine/serine-rich 15	10.9201	11.8037	-0.883627	-1.84501	1.01166e-05	0.00183587
NM_018314P00650	NM_018314	UEV3	ubiquitin-conjugating enzyme E2-like	9.92981	10.8133	-0.883519	-1.84487	0.000633323	0.0224055
NM_012138P01434	NM_012138	AATF	apoptosis antagonizing transcription factor	11.4774	12.3605	-0.883129	-1.84437	4.1186e-06	0.00103964
CR613982P01998	CR613982	RP11-378J18.4	C219-reactive peptide	11.8728	12.7559	-0.8831	-1.84433	7.42674e-06	0.00151892
NM_022362P02698	NM_022362	MMS19L	MMS19-like (MET18 homolog, S. cerevisiae)	10.7108	11.5937	-0.882949	-1.84414	0.00025782	0.0130436
NM_152359P02270	NM_152359	CPT1C	carnitine palmitoyltransferase 1C	11.8885	12.771	-0.882491	-1.84356	2.57813e-05	0.00320397
NM_001018062P00999	NM_001018062	LOC51149	hypothetical LOC51149	12.087	12.9695	-0.882444	-1.8435	9.07452e-05	0.00680569
BC058822P00930	BC058822	LOC204010	similar to 40S ribosomal protein SA (P40) (34/67 kDa laminin receptor) (Colon carcinoma laminin-binding protein) (NEM/1CHD4) (Multidrug resistance-associated protein MGr1-Ag)	8.79869	9.68107	-0.882383	-1.84342	0.000971691	0.0287013
XM_495908P03714	XM_495908	DDX12	DEAD/H (Asp-Glu-Ala-Asp/His) box polypeptide 12 (CHL1-like helicase homolog, S. cerevisiae)	9.90209	10.7844	-0.882344	-1.84337	2.10012e-05	0.00282359
XM_932478P07643	XM_932478	LOC339047	hypothetical protein LOC339047	12.0008	12.8831	-0.882285	-1.84329	3.93682e-06	0.00101385
NM_006371P06244	NM_006371	CRTAP	cartilage associated protein	10.9193	11.8016	-0.882275	-1.84328	0.000407484	0.0171161
XM_928749P00285	XM_928749	LOC645738	similar to nucleolar protein family A, member 3	10.9245	11.8068	-0.882243	-1.84324	0.000614941	0.0219724
NM_030919P01404	NM_030919	FAM83D	family with sequence similarity 83, member D	9.88514	10.7673	-0.882167	-1.84314	0.000200994	0.0112477
XM_930172P01725	XM_930172	LOC644423	hypothetical protein LOC644423	9.7317	10.6138	-0.882085	-1.84304	0.000936913	0.028179
AF056320P03727	AF056320	PFKFB3	6-phosphofructo-2-kinase/fructose-2,6-biphosphatase 3	11.6044	12.4865	-0.882076	-1.84303	0.000378924	0.0163592
AF312367P01666	AF312367	RUFY1	RUN and FYVE domain containing 1	10.7572	11.6392	-0.88207	-1.84302	0.00108049	0.0306484
BC070187P00505	BC070187	CNOT7	CCR4-NOT transcription complex, subunit 7	11.3354	12.2173	-0.881912	-1.84282	0.00159949	0.0388089
BC009424P00589	BC009424	BANP	BTG3 associated nuclear protein	11.9895	12.8714	-0.881886	-1.84278	0.00155377	0.0381221
AY598745P03021	AY598745	MLLT10	myeloid/lymphoid or mixed-lineage leukemia (trithorax homolog, Drosophila)	10.9212	11.803	-0.881803	-1.84268	1.16024e-05	0.00200673
BC020870P01367	BC020870	FLRT3	fibronectin leucine rich transmembrane protein 3	9.72279	10.6046	-0.881786	-1.84266	8.48646e-05	0.00655137
NM_002951P01558	NM_002951	RPN2	ribophorin II	11.9589	12.8406	-0.881688	-1.84253	4.97069e-05	0.0047795
NM_001037494P00537	NM_001037494	DYNLL1	dynein, light chain, LC8-type 1	11.0325	11.914	-0.881447	-1.84222	4.20271e-05	0.00432793
NM_018105P01665	NM_018105	THAP1	THAP domain containing, apoptosis associated protein 1	9.04275	9.92398	-0.881227	-1.84194	0.00131883	0.0344835
CR612105P01860	CR612105	N/A	full-length cDNA clone CS0DM004YP08 of Fetal liver of Homo sapiens (human).	9.08997	9.9711	-0.88113	-1.84182	0.00030078	0.0142841
AK055636P01762	AK055636	ANTXR2	anthrax toxin receptor 2	12.7389	13.6198	-0.880928	-1.84156	9.34114e-05	0.00693107
BC002666P01422	BC002666	GBP1	guanylate binding protein 1, interferon-inducible, 67kDa	8.38685	9.26774	-0.880897	-1.84152	3.45942e-05	0.00385562
XM_929433P01322	XM_929433	LOC644006	similar to RING finger protein 4	10.9105	11.7913	-0.880801	-1.8414	0.000222497	0.0119038
BC025988P00296	BC025988	LZTFL1	leucine zipper transcription factor-like 1	9.64087	10.5214	-0.880521	-1.84104	0.00092512	0.0279805
NM_001018005P00417	NM_001018005	TPM1	tropomyosin 1 (alpha)	11.3368	12.2171	-0.880287	-1.84074	0.00199355	0.0440447
AK026088P02580	AK026088	UBAP2	ubiquitin associated protein 2	10.6955	11.5757	-0.880171	-1.84059	0.000304047	0.0143565
NM_014972P01091	NM_014972	NULP1	NULP1	11.7696	12.6496	-0.880065	-1.84046	0.000849863	0.0266478
BC093843P00343	BC093843	TMEM133	transmembrane protein 133	11.9236	12.8034	-0.879829	-1.84016	6.59835e-05	0.00567466
NM_001005266P01712	NM_001005266	C15orf21	chromosome 15 open reading frame 21	11.1329	12.0126	-0.879682	-1.83997	3.34986e-06	0.0009184
NM_018433P03443	NM_018433	JMJD1A	jumonji domain containing 1A	11.5338	12.4134	-0.879672	-1.83996	0.00174251	0.0406044
NM_002667P00240	NM_002667	PLN	phospholamban	7.51844	8.39809	-0.879654	-1.83993	0.000648643	0.022701
NM_017434P05601	NM_017434	DUOX1	dual oxidase 1	10.0966	10.9761	-0.87955	-1.8398	0.00194189	0.0433689
AB032251P09303	AB032251	FALZ	fetal Alzheimer antigen	9.80465	10.6839	-0.879276	-1.83945	0.00111562	0.0311964
XM_929771P00141	XM_929771	LOC441818	similar to WW domain binding protein 11	9.43654	10.3156	-0.879092	-1.83922	6.83488e-05	0.00581737
NM_004184P02475	NM_004184	WARS	tryptophanyl-tRNA synthetase	11.6137	12.4926	-0.878881	-1.83895	6.48123e-06	0.00136952
XM_934471P00795	XM_934471	LOC399942	hypothetical gene supported by AF081484	12.7348	13.6136	-0.878773	-1.83881	2.64313e-05	0.00326248
NM_003137P03524	NM_003137	SRPK1	SFRS protein kinase 1	10.3123	11.1909	-0.878598	-1.83859	3.14636e-06	0.000879815
NM_022494P00731	NM_022494	ZDHHC6	zinc finger, DHHC-type containing 6	9.24404	10.1221	-0.878016	-1.83785	0.000613664	0.0219428
AY692424P05861	AY692424	ADAMTS6	ADAM metallopeptidase with thrombospondin type 1 motif, 6	8.78857	9.66646	-0.877895	-1.83769	0.000864093	0.0269253
BC067803P01978	BC067803	CBWD5	COBW domain containing 5	11.0855	11.9632	-0.877636	-1.83736	0.000118691	0.00808008
BC110325P03213	BC110325	C6orf68	chromosome 6 open reading frame 68	10.3954	11.2729	-0.877483	-1.83717	0.000885782	0.0273336
NM_134324P00394	NM_134324	TARBP2	Tar (HIV-1) RNA binding protein 2	9.90839	10.7859	-0.877462	-1.83714	3.96035e-05	0.00420643
NM_005483P03008	NM_005483	CHAF1A	chromatin assembly factor 1, subunit A (p150)	10.6734	11.5506	-0.877222	-1.83684	2.44747e-05	0.00309739
NM_175886P00429	NM_175886	PRPS1L1	phosphoribosyl pyrophosphate synthetase 1-like 1	10.0813	10.9585	-0.877216	-1.83683	0.0016885	0.0398907
NM_133336P02119	NM_133336	WHSC1	Wolf-Hirschhorn syndrome candidate 1	11.5918	12.469	-0.87719	-1.83679	3.56707e-05	0.00392563
BC107586P02508	BC107586	METTL2B	methyltransferase like 2B	8.40765	9.2845	-0.876856	-1.83637	4.68688e-05	0.00462729
NM_002824P00697	NM_002824	PTMS	parathymosin	11.5766	12.4534	-0.87681	-1.83631	3.19573e-06	0.00088831
AK127072P02468	AK127072	LOC150383	similar to RIKEN cDNA 2210021J22	10.5807	11.4574	-0.876751	-1.83624	0.000610863	0.0218706
NM_022824P02173	NM_022824	FBXL17	F-box and leucine-rich repeat protein 17	9.12209	9.99846	-0.876369	-1.83575	0.00169174	0.0399605
NM_032380P01987	NM_032380	GFM2	G elongation factor, mitochondrial 2	10.9759	11.8522	-0.876367	-1.83575	1.95886e-05	0.00271304
NM_016041P00642	NM_016041	DERL2	Der1-like domain family, member 2	11.0755	11.9517	-0.876181	-1.83551	4.92818e-06	0.00114832
BC013007P01654	BC013007	GTF2F1	general transcription factor IIF, polypeptide 1, 74kDa	11.7949	12.671	-0.876114	-1.83543	3.65096e-05	0.00399418
NM_173685P00311	NM_173685	C8orf36	chromosome 8 open reading frame 36	10.3215	11.1976	-0.876043	-1.83533	0.00016864	0.0101529
NM_001013702P03376	NM_001013702	LOC440258	similar to p40	10.611	11.4869	-0.875966	-1.83524	0.00234306	0.0483792
XM_294473P00082	XM_294473	RPL37P6	ribosomal protein L37 pseudogene 6	11.5873	12.4632	-0.875846	-1.83508	0.000419461	0.0174169
NM_004760P01209	NM_004760	STK17A	serine/threonine kinase 17a (apoptosis-inducing)	10.0591	10.9349	-0.875794	-1.83502	4.12479e-05	0.00430058
NM_001011664P06708	NM_001011664	CSNK1G1	casein kinase 1, gamma 1	10.4161	11.2918	-0.875725	-1.83493	7.8611e-05	0.00631087
NM_022841P06202	NM_022841	RFXDC2	regulatory factor X domain containing 2	9.69543	10.5711	-0.875681	-1.83487	2.16463e-05	0.00286287
NM_020791P04563	NM_020791	TAOK1	TAO kinase 1	9.82835	10.704	-0.875604	-1.83478	0.000796553	0.0256265
AK124881P03357	AK124881	DNM2	dynamin 2	9.472	10.3474	-0.875422	-1.83454	0.000243706	0.0126172
D83987P02155	D83987	MCM2	MCM2 minichromosome maintenance deficient 2, mitotin (S. cerevisiae)	10.6753	11.5504	-0.875135	-1.83418	0.000244491	0.0126298
BC008959P00980	BC008959	HM13	histocompatibility (minor) 13	11.1644	12.0395	-0.875012	-1.83402	1.22059e-05	0.00206772
XM_930284P00278	XM_930284	LOC441763	hypothetical LOC441763	10.0418	10.9167	-0.874934	-1.83392	0.000645143	0.0226588
XM_498946P01856	XM_498946	LOC440983	hypothetical gene supported by BC066916	8.74956	9.62432	-0.874756	-1.8337	0.0003136	0.0146496
NM_001003725P00824	NM_001003725	WDR68	WD repeat domain 68	12.3704	13.2448	-0.874391	-1.83323	0.00199226	0.0440302
NM_004184P01635	NM_004184	WARS	tryptophanyl-tRNA synthetase	12.2384	13.1126	-0.874124	-1.83289	0.000140375	0.00904597
NM_133477P06569	NM_133477	SYNPO2	synaptopodin 2	12.0855	12.9594	-0.873866	-1.83257	1.3153e-05	0.00217254
NM_007187P01940	NM_007187	WBP4	WW domain binding protein 4 (formin binding protein 21)	9.66876	10.5426	-0.873864	-1.83256	0.00118397	0.0322856
NM_001809P00479	NM_001809	CENPA	centromere protein A, 17kDa	8.93523	9.80883	-0.873592	-1.83222	0.0014053	0.0358871
NM_005578P05909	NM_005578	LPP	LIM domain containing preferred translocation partner in lipoma	9.83369	10.707	-0.873341	-1.8319	2.97107e-05	0.00350367
BC003601P00492	BC003601	DNAJC7	DnaJ (Hsp40) homolog, subfamily C, member 7	11.7118	12.5851	-0.873318	-1.83187	0.000250051	0.0128178
NM_001008897P00896	NM_001008897	TCP1	t-complex 1	11.2209	12.094	-0.873165	-1.83168	8.8986e-06	0.00169613
AF293368P00200	AF293368	CBWD3	COBW domain containing 3	10.6555	11.5285	-0.873053	-1.83153	8.07252e-05	0.00640027
NM_022045P02131	NM_022045	MTBP	Mdm2, transformed 3T3 cell double minute 2, p53 binding protein (mouse) binding protein, 104kDa	9.04396	9.917	-0.873048	-1.83153	0.00219398	0.0465411
BC109311P02333	BC109311	MYRIP	myosin VIIA and Rab interacting protein	9.85207	10.7251	-0.873007	-1.83148	0.000662916	0.0229278
U82382P00277	U82382	PIN1L	protein (peptidylprolyl cis/trans isomerase) NIMA-interacting 1-like	9.87535	10.7481	-0.872772	-1.83118	1.3224e-05	0.00217426
NM_001008225P01936	NM_001008225	CNOT4	CCR4-NOT transcription complex, subunit 4	9.66309	10.5358	-0.872693	-1.83108	0.00165369	0.0395619
BC020516P02624	BC020516	IRF2BP2	interferon regulatory factor 2 binding protein 2	9.39445	10.267	-0.872591	-1.83095	0.00219826	0.046563
BC040331P02207	BC040331	N/A	Homo sapiens cDNA clone MGC:43001 IMAGE:4838496, complete cds.	10.8561	11.7284	-0.872272	-1.83054	0.00176996	0.040925
BC012035P00617	BC012035	TLOC1	translocation protein 1	11.5136	12.3858	-0.87223	-1.83049	0.000107583	0.0076005
AF152527P01503	AF152527	PCDHB17	protocadherin beta 17 pseudogene	11.3214	12.1932	-0.871757	-1.82989	0.000497862	0.0192523
NM_004630P02616	NM_004630	SF1	splicing factor 1	12.4085	13.2803	-0.871756	-1.82989	1.78219e-05	0.00256871
CR612105P01917	CR612105	N/A	full-length cDNA clone CS0DM004YP08 of Fetal liver of Homo sapiens (human).	9.3461	10.2178	-0.871674	-1.82979	0.000208286	0.0114882
NM_001014979P01594	NM_001014979	LOC90835	hypothetical protein LOC90835	9.38516	10.2567	-0.871553	-1.82963	7.748e-05	0.00625727
BC019236P00838	BC019236	HLA-A	major histocompatibility complex, class I, A	11.8591	12.7304	-0.871368	-1.8294	0.000167853	0.0101229
NM_002437P00558	NM_002437	MPV17	MpV17 transgene, murine homolog, glomerulosclerosis	11.4427	12.3139	-0.871173	-1.82915	0.000727921	0.0242672
BC005996P00895	BC005996	CBWD1	COBW domain containing 1	11.0518	11.9223	-0.870454	-1.82824	4.65683e-05	0.00461062
BC016702P00755	BC016702	COTL1	coactosin-like 1 (Dictyostelium)	10.5126	11.3828	-0.870205	-1.82792	2.47236e-05	0.00310923
NM_016076P03581	NM_016076	C1orf121	chromosome 1 open reading frame 121	11.1327	12.0027	-0.870079	-1.82776	4.8399e-05	0.0047218
BC000007P00388	BC000007	PX19	px19-like protein	11.5482	12.418	-0.869839	-1.82746	8.2136e-06	0.00162117
BC113875P03051	BC113875	UHRF1	ubiquitin-like, containing PHD and RING finger domains, 1	9.95558	10.8251	-0.869566	-1.82711	7.36528e-05	0.00607326
BC092482P00858	BC092482	GBA	glucosidase, beta	11.6865	12.556	-0.869558	-1.8271	0.000523196	0.0198167
NM_022730P01678	NM_022730	COPS7B	COP9 constitutive photomorphogenic homolog subunit 7B (Arabidopsis)	11.5134	12.3829	-0.869499	-1.82703	0.000947486	0.028326
NM_014109P03963	NM_014109	ATAD2	ATPase family, AAA domain containing 2	9.7304	10.5998	-0.869433	-1.82694	1.33424e-05	0.00218441
BC015621P01821	BC015621	C14orf32	chromosome 14 open reading frame 32	11.7312	12.6006	-0.869431	-1.82694	1.29903e-06	0.000508347
BC063551P00805	BC063551	TRMT5	TRM5 tRNA methyltransferase 5 homolog (S. cerevisiae)	11.3421	12.2113	-0.869242	-1.8267	1.03421e-05	0.00186953
AF087940P00334	AF087940	HAND2	heart and neural crest derivatives expressed 2	12.602	13.4712	-0.869187	-1.82663	5.26739e-05	0.00493938
BC038294P02279	BC038294	C10orf46	chromosome 10 open reading frame 46	10.0667	10.9358	-0.869103	-1.82653	0.000567789	0.0208505
NM_004239P06124	NM_004239	TRIP11	thyroid hormone receptor interactor 11	10.445	11.3139	-0.868973	-1.82636	0.0012705	0.0336914
XM_926832P00144	XM_926832	LOC643518	similar to Importin alpha-2 subunit (Karyopherin alpha-2 subunit) (SRP1-alpha) (RAG cohort protein 1)	11.0239	11.8927	-0.868811	-1.82616	0.00113004	0.0314647
BC042600P04275	BC042600	SLC7A5	solute carrier family 7 (cationic amino acid transporter, y+ system), member 5	10.7486	11.6172	-0.868603	-1.82589	8.17904e-05	0.00643487
NM_020890P02219	NM_020890	KIAA1524	KIAA1524	8.3453	9.21385	-0.868546	-1.82582	0.000811986	0.0259066
AB209512P02219	AB209512	LIMA1	LIM domain and actin binding 1	11.0803	11.9488	-0.868509	-1.82578	0.000141849	0.00910749
BC051835P01195	BC051835	MGAT4B	mannosyl (alpha-1,3-)-glycoprotein beta-1,4-N-acetylglucosaminyltransferase, isozyme B	12.5585	13.4264	-0.867975	-1.8251	0.000259301	0.0130532
BC006567P03207	BC006567	SYMPK	symplekin	11.2276	12.0956	-0.867967	-1.82509	0.00109828	0.0309088
NM_007282P01601	NM_007282	RNF13	ring finger protein 13	10.0521	10.92	-0.867886	-1.82499	9.65733e-05	0.00709839
NM_018981P03136	NM_018981	DNAJC10	DnaJ (Hsp40) homolog, subfamily C, member 10	11.714	12.5817	-0.867707	-1.82476	1.49836e-05	0.00234068
NM_003472P02031	NM_003472	DEK	DEK oncogene (DNA binding)	10.2356	11.103	-0.867436	-1.82442	0.00192091	0.0431268
NM_012127P01940	NM_012127	CIZ1	CDKN1A interacting zinc finger protein 1	12.0292	12.8964	-0.867153	-1.82406	0.000623977	0.0222214
NM_152132P00331	NM_152132	PSMA3	proteasome (prosome, macropain) subunit, alpha type, 3	11.3518	12.219	-0.867139	-1.82404	1.50778e-05	0.00234184
BC059400P00973	BC059400	CREB5	cAMP responsive element binding protein 5	10.9166	11.7837	-0.867092	-1.82398	2.36186e-05	0.0030301
NM_004523P03997	NM_004523	KIF11	kinesin family member 11	9.26388	10.1309	-0.867057	-1.82394	0.000177373	0.010454
BC099905P04692	BC099905	MAPK1	mitogen-activated protein kinase 1	10.3708	11.2375	-0.866622	-1.82339	0.000608063	0.0217926
NM_001002926P03301	NM_001002926	TWISTNB	TWIST neighbor	9.58472	10.4513	-0.866552	-1.8233	0.000490551	0.0190421
AK122948P02157	AK122948	RC3H1	ring finger and CCCH-type zinc finger domains 1	11.5694	12.436	-0.866547	-1.82329	5.48921e-06	0.00123723
NM_001005267P01581	NM_001005267	C15orf21	chromosome 15 open reading frame 21	11.1265	11.993	-0.866475	-1.8232	0.00082474	0.0261705
BC030260P00327	BC030260	PRSS2	protease, serine, 2 (trypsin 2)	10.0875	10.9536	-0.86607	-1.82269	0.000181679	0.0105788
NM_001015877P03065	NM_001015877	PHF6	PHD finger protein 6	10.806	11.672	-0.865994	-1.82259	0.00039097	0.0166789
BC007281P02298	BC007281	DBN1	drebrin 1	12.57	13.4358	-0.865817	-1.82237	0.000109838	0.00769391
BC010915P00036	BC010915	GSTP1	glutathione S-transferase pi	10.7368	11.6025	-0.865705	-1.82223	0.000100319	0.00726316
BX640967P02807	BX640967	GALNACT-2	chondroitin sulfate GalNAcT-2	10.6167	11.4822	-0.865459	-1.82192	0.00022565	0.0120048
NM_016510P01917	NM_016510	SCLY	selenocysteine lyase	10.564	11.4292	-0.86525	-1.82165	0.00222135	0.0468115
K03193P01468	K03193	EGFR	epidermal growth factor receptor (erythroblastic leukemia viral (v-erb-b) oncogene homolog, avian)	10.6276	11.4921	-0.864448	-1.82064	8.07326e-06	0.00160658
XM_495839P00274	XM_495839	LOC439992	similar to ribosomal protein S3a	12.3293	13.1935	-0.864177	-1.8203	0.000193992	0.0110092
BC025988P01162	BC025988	LZTFL1	leucine zipper transcription factor-like 1	9.80027	10.6642	-0.863902	-1.81995	0.000849505	0.0266425
BC008386P00108	BC008386	ZNF273	zinc finger protein 273	10.1587	11.0224	-0.863752	-1.81977	4.14415e-05	0.00430058
NM_005504P07708	NM_005504	BCAT1	branched chain aminotransferase 1, cytosolic	10.3158	11.1796	-0.863732	-1.81974	9.43649e-05	0.0069636
BC070183P00524	BC070183	TXNDC9	thioredoxin domain containing 9	10.1492	11.0127	-0.863557	-1.81952	0.000380838	0.0163961
NM_138426P01964	NM_138426	GLCCI1	glucocorticoid induced transcript 1	10.7667	11.6301	-0.863398	-1.81932	0.000103697	0.00742335
AK127583P01768	AK127583	LOC129138	hypothetical protein BC014641	9.85493	10.7183	-0.863367	-1.81928	1.08507e-05	0.00192423
NM_003187P00840	NM_003187	TAF9	TAF9 RNA polymerase II, TATA box binding protein (TBP)-associated factor, 32kDa	10.9207	11.7841	-0.863337	-1.81924	0.000908921	0.0277481
NM_000604P02724	NM_000604	FGFR1	fibroblast growth factor receptor 1 (fms-related tyrosine kinase 2, Pfeiffer syndrome)	12.1294	12.9923	-0.862935	-1.81873	6.41539e-05	0.00558443
NM_005080P00585	NM_005080	XBP1	X-box binding protein 1	11.8955	12.7579	-0.862382	-1.81804	2.34073e-05	0.0030168
NM_016937P04362	NM_016937	POLA	polymerase (DNA directed), alpha	9.69344	10.5556	-0.862159	-1.81776	0.0011558	0.031862
XM_932087P03185	XM_932087	LOC440341	similar to nuclear pore complex interacting protein	9.08369	9.94581	-0.86212	-1.81771	0.0023656	0.0487226
BC110620P02076	BC110620	HS6ST2	heparan sulfate 6-O-sulfotransferase 2	11.0225	11.8842	-0.861645	-1.81711	0.00158037	0.0385575
U78576P01795	U78576	PIP5K1A	phosphatidylinositol-4-phosphate 5-kinase, type I, alpha	11.5267	12.3882	-0.861484	-1.81691	0.00013644	0.00884528
NM_014017P00294	NM_014017	MAPBPIP	mitogen-activated protein-binding protein-interacting protein	12.5255	13.3869	-0.861476	-1.8169	4.73438e-05	0.00465125
NM_139343P01137	NM_139343	BIN1	bridging integrator 1	12.2132	13.0746	-0.861408	-1.81681	6.40027e-06	0.00136062
NM_144578P05097	NM_144578	C14orf32	chromosome 14 open reading frame 32	10.9912	11.8526	-0.861395	-1.81679	0.00060263	0.0216699
BC063793P00987	BC063793	SAP30BP	SAP30 binding protein	11.6785	12.5396	-0.861164	-1.8165	0.000455132	0.0182126
NM_006370P00599	NM_006370	VTI1B	vesicle transport through interaction with t-SNAREs homolog 1B (yeast)	12.4923	13.3533	-0.861046	-1.81635	0.000281232	0.013755
XM_928061P01227	XM_928061	LOC653559	similar to Rho-associated protein kinase 1 (Rho-associated, coiled-coil containing protein kinase 1) (p160 ROCK-1) (p160ROCK)	9.43314	10.2942	-0.861026	-1.81633	0.00172868	0.040418
NM_032287P04526	NM_032287	LDOC1L	leucine zipper, down-regulated in cancer 1-like	11.1045	11.9652	-0.860662	-1.81587	1.46462e-05	0.00231327
BC005893P00136	BC005893	NPPA	natriuretic peptide precursor A	9.35524	10.2159	-0.860658	-1.81587	0.00119034	0.0323935
BC047026P01001	BC047026	FLJ11506	hypothetical protein FLJ11506	11.1497	12.0103	-0.860605	-1.8158	0.00132835	0.0346356
BC109372P00055	BC109372	MRPS35	mitochondrial ribosomal protein S35	9.17492	10.0352	-0.860299	-1.81541	7.21208e-05	0.00601419
AY927772P00361	AY927772	BIRC5	baculoviral IAP repeat-containing 5 (survivin)	7.54801	8.40828	-0.860266	-1.81537	0.00049031	0.0190421
AK074584P01033	AK074584	LOC221955	KCCR13L	9.62841	10.4882	-0.859787	-1.81477	0.00170037	0.0400094
XM_931074P02539	XM_931074	LOC642423	similar to cis-Golgi matrix protein GM130	11.9393	12.799	-0.85976	-1.81474	0.000789414	0.0254993
AF287265P02326	AF287265	TPX2	TPX2, microtubule-associated, homolog (Xenopus laevis)	10.5432	11.4026	-0.859388	-1.81427	0.000446183	0.018035
BC037236P01560	BC037236	DUSP6	dual specificity phosphatase 6	12.3026	13.1619	-0.859322	-1.81419	0.0018265	0.0416552
NM_018980P01062	NM_018980	TAS2R5	taste receptor, type 2, member 5	8.31823	9.17732	-0.85909	-1.81389	0.00129037	0.0340444
BC006462P00768	BC006462	SUMO1	SMT3 suppressor of mif two 3 homolog 1 (S. cerevisiae)	12.0492	12.9083	-0.859014	-1.8138	3.00948e-06	0.000863969
NM_018369P01132	NM_018369	DEPDC1B	DEP domain containing 1B	8.93092	9.78963	-0.858709	-1.81341	0.000669747	0.023018
AK025510P02911	AK025510	BCAS3	breast carcinoma amplified sequence 3	10.6805	11.5392	-0.858707	-1.81341	0.000155982	0.00966554
NM_001436P00619	NM_001436	FBL	fibrillarin	12.3597	13.2181	-0.858485	-1.81313	0.00022812	0.0120907
NM_024654P01708	NM_024654	NOL9	nucleolar protein 9	10.66	11.5182	-0.858208	-1.81278	0.000970212	0.0286697
BC010958P00580	BC010958	CCND2	cyclin D2	9.47733	10.3352	-0.857844	-1.81233	0.0014351	0.0363107
NM_021019P00574	NM_021019	MYL6	myosin, light polypeptide 6, alkali, smooth muscle and non-muscle	12.844	13.701	-0.857016	-1.81129	0.0014476	0.0365032
NM_001008391P03082	NM_001008391	CCDC73	coiled-coil domain containing 73	8.40107	9.25804	-0.856967	-1.81123	0.000393022	0.0167409
NM_001012409P01304	NM_001012409	SGOL1	shugoshin-like 1 (S. pombe)	8.61241	9.46931	-0.856904	-1.81115	0.00202445	0.0444332
NM_006145P01589	NM_006145	DNAJB1	DnaJ (Hsp40) homolog, subfamily B, member 1	11.4566	12.3134	-0.856854	-1.81109	8.80125e-06	0.00168907
BC067772P01220	BC067772	FTL	ferritin, light polypeptide	12.7834	13.64	-0.856616	-1.81079	0.000219673	0.011824
BC109313P02127	BC109313	CSE1L	CSE1 chromosome segregation 1-like (yeast)	11.3254	12.1819	-0.85649	-1.81063	0.000598147	0.0215513
NM_024106P01571	NM_024106	ZNF426	zinc finger protein 426	10.3512	11.2076	-0.856449	-1.81058	0.00159608	0.0387573
NM_002615P00603	NM_002615	SERPINF1	serpin peptidase inhibitor, clade F (alpha-2 antiplasmin, pigment epithelium derived factor), member 1	11.9862	12.8425	-0.856284	-1.81037	0.000678428	0.0231891
XM_930688P00028	XM_930688	LOC653050	similar to Tektin-3	10.3319	11.188	-0.85611	-1.81015	0.000401864	0.0169884
XM_928285P02979	XM_928285	LOC653239	similar to protein expressed in prostate, ovary, testis, and placenta 15	10.9094	11.7653	-0.855851	-1.80983	0.00155141	0.0380967
NM_198686P03085	NM_198686	RAB15	RAB15, member RAS onocogene family	10.6707	11.5263	-0.855672	-1.8096	0.000104731	0.00745546
NM_004615P01217	NM_004615	TSPAN7	tetraspanin 7	9.87878	10.7344	-0.855585	-1.80949	0.000840957	0.0264689
NM_002481P09685	NM_002481	PPP1R12B	protein phosphatase 1, regulatory (inhibitor) subunit 12B	10.2065	11.062	-0.855564	-1.80947	9.09931e-05	0.00681883
XM_497357P00092	XM_497357	LOC390364	similar to ribosomal protein L10	9.1353	9.99083	-0.855532	-1.80943	0.000868105	0.0270202
NM_015203P04160	NM_015203	KIAA0460	KIAA0460	12.0065	12.8619	-0.855381	-1.80924	0.000688465	0.0233878
NM_015340P02847	NM_015340	LARS2	leucyl-tRNA synthetase 2, mitochondrial	10.351	11.2063	-0.855315	-1.80915	0.000109627	0.00768299
AK126045P02667	AK126045	CCDC18	coiled-coil domain containing 18	9.00989	9.86514	-0.855257	-1.80908	0.00142301	0.0361706
XM_377527P00357	XM_377527	LOC401911	similar to 60S ribosomal protein L29 (Cell surface heparin binding protein HIP)	10.5281	11.3834	-0.855251	-1.80907	0.00135711	0.0351369
XM_930599P00063	XM_930599	C6orf88	chromosome 6 open reading frame 88	10.8697	11.7248	-0.85516	-1.80896	0.00168007	0.0397894
NM_000681P02498	NM_000681	ADRA2A	adrenergic, alpha-2A-, receptor	8.82812	9.6832	-0.855075	-1.80885	0.00120886	0.0327258
NM_004726P01937	NM_004726	REPS2	RALBP1 associated Eps domain containing 2	8.05518	8.91012	-0.854945	-1.80869	0.00018616	0.0107106
BC018259P01433	BC018259	XRCC6	X-ray repair complementing defective repair in Chinese hamster cells 6 (Ku autoantigen, 70kDa)	11.0697	11.9245	-0.854794	-1.8085	0.000125637	0.0083827
AY163836P00294	AY163836	XRRA1	X-ray radiation resistance associated 1	8.3691	9.2234	-0.854304	-1.80789	0.000596897	0.0215246
AK131240P00888	AK131240	N/A	Homo sapiens cDNA FLJ16156 fis, clone BRAWH2006207, moderately similar to Zinc finger protein 91.	7.70666	8.56088	-0.854225	-1.80779	0.000555706	0.0205632
NM_014814P00809	NM_014814	PSMD6	proteasome (prosome, macropain) 26S subunit, non-ATPase, 6	11.5618	12.4159	-0.854112	-1.80765	2.38984e-05	0.00304647
X57802P00663	X57802	N/A	Human rearranged immunoglobulin lambda light chain mRNA.	10.1265	10.9806	-0.854058	-1.80758	0.000386067	0.0165402
BC029266P02588	BC029266	PHACTR4	phosphatase and actin regulator 4	11.7824	12.6353	-0.852898	-1.80613	0.000222202	0.0118961
NM_001032389P01036	NM_001032389	LOC389517	similar to Williams Beuren syndrome chromosome region 19	9.24318	10.0958	-0.852661	-1.80583	0.00109718	0.0308967
NM_001008860P01157	NM_001008860	NIPA2	non imprinted in Prader-Willi/Angelman syndrome 2	11.3271	12.1795	-0.852417	-1.80552	1.74212e-05	0.00252634
NM_053042P05858	NM_053042	KIAA1729	KIAA1729 protein	9.69342	10.545	-0.851572	-1.80447	0.00206585	0.0449335
BC101478P02013	BC101478	ZCCHC14	zinc finger, CCHC domain containing 14	11.5581	12.4097	-0.851553	-1.80444	0.00104232	0.0300155
NM_001012636P00270	NM_001012636	IL32	interleukin 32	11.2467	12.0982	-0.851466	-1.80433	0.00120563	0.0326573
NM_017423P02766	NM_017423	GALNT7	UDP-N-acetyl-alpha-D-galactosamine:polypeptide N-acetylgalactosaminyltransferase 7 (GalNAc-T7)	10.6186	11.4698	-0.851237	-1.80405	9.03287e-05	0.00678963
XM_084845P00195	XM_084845	LOC144383	similar to Interferon-induced transmembrane protein 3 (Interferon-inducible protein 1-8U)	10.9633	11.8145	-0.851148	-1.80394	0.00115294	0.0318195
XM_931995P00041	XM_931995	LOC644094	hypothetical protein LOC644094	10.4967	11.3478	-0.851118	-1.8039	5.05176e-05	0.00481778
NM_030640P03313	NM_030640	DUSP16	dual specificity phosphatase 16	10.9216	11.7724	-0.850893	-1.80362	0.000277226	0.0136275
BC036214P02124	BC036214	CDCA2	cell division cycle associated 2	9.17924	10.03	-0.850743	-1.80343	2.0116e-05	0.00275212
BC010620P01735	BC010620	SLC38A1	solute carrier family 38, member 1	12.2112	13.0616	-0.850424	-1.80303	0.00226657	0.0474709
BC014657P00664	BC014657	SYAP1	synapse associated protein 1, SAP47 homolog (Drosophila)	10.9868	11.8368	-0.850072	-1.80259	8.19381e-05	0.00644175
NM_015331P01644	NM_015331	NCSTN	nicastrin	12.6649	13.5144	-0.849532	-1.80192	0.00019537	0.0110568
XM_928276P00962	XM_928276	LOC643446	similar to ribonucleic acid binding protein S1 (predicted)	11.9927	12.842	-0.849235	-1.80155	0.000340673	0.0154095
U37352P02577	U37352	PPP2R5C	protein phosphatase 2, regulatory subunit B (B56), gamma isoform	10.4466	11.2958	-0.849186	-1.80148	0.00242249	0.0494797
D26445P03568	D26445	PPP2R5C	protein phosphatase 2, regulatory subunit B (B56), gamma isoform	10.7982	11.6471	-0.848908	-1.80114	0.000589445	0.0213327
NM_182909P03655	NM_182909	DOC1	downregulated in ovarian cancer 1	9.73485	10.5837	-0.84886	-1.80108	0.00230019	0.0478113
XM_927771P00266	XM_927771	LOC644666	hypothetical protein LOC644666	9.21467	10.0629	-0.848237	-1.8003	0.00125366	0.0334474
NM_001032290P01237	NM_001032290	PSRC1	proline/serine-rich coiled-coil 1	10.2913	11.1395	-0.848199	-1.80025	0.000533666	0.0200764
BC003375P00312	BC003375	MRPL3	mitochondrial ribosomal protein L3	10.4237	11.2719	-0.848107	-1.80014	0.00024629	0.0126901
NM_018259P02860	NM_018259	TTC17	tetratricopeptide repeat domain 17	11.5515	12.3995	-0.848022	-1.80003	0.000497343	0.0192474
NM_032327P01193	NM_032327	ZDHHC16	zinc finger, DHHC-type containing 16	11.4111	12.259	-0.847946	-1.79994	8.18277e-06	0.00162117
AY517554P01803	AY517554	RALBP1	ralA binding protein 1	10.6223	11.4702	-0.847876	-1.79985	9.39199e-05	0.00694709
NM_015948P01200	NM_015948	SLC35B3	solute carrier family 35, member B3	11.5011	12.349	-0.847819	-1.79978	0.000916925	0.0278509
XM_935260P00076	XM_935260	LOC440595	similar to eukaryotic translation elongation factor 1 alpha 2	12.8867	13.7345	-0.847758	-1.7997	4.07003e-06	0.00103484
BC094884P00320	BC094884	GNPTAB	N-acetylglucosamine-1-phosphate transferase, alpha and beta subunits	9.08962	9.93712	-0.847505	-1.79939	0.00205746	0.0448416
BC035796P00347	BC035796	TNFRSF19	tumor necrosis factor receptor superfamily, member 19	7.9855	8.83286	-0.847356	-1.7992	0.000266191	0.0132808
NM_002404P00955	NM_002404	MFAP4	microfibrillar-associated protein 4	12.1674	13.0147	-0.847272	-1.7991	1.87116e-05	0.00265471
XM_371151P00500	XM_371151	LOC388519	similar to 40S ribosomal protein S16	10.3663	11.2134	-0.84716	-1.79896	0.00213443	0.0457645
NM_012088P00429	NM_012088	PGLS	6-phosphogluconolactonase	11.7226	12.5693	-0.846712	-1.7984	0.000152467	0.00953147
NM_014050P01015	NM_014050	MRPL42	mitochondrial ribosomal protein L42	9.96779	10.8144	-0.846654	-1.79832	0.000453464	0.0181666
NM_025004P02056	NM_025004	CCDC15	coiled-coil domain containing 15	9.22596	10.0725	-0.846554	-1.7982	0.000995415	0.0290953
BC005187P00810	BC005187	UFC1	ubiquitin-fold modifier conjugating enzyme 1	12.7372	13.5837	-0.846513	-1.79815	9.93962e-05	0.00721877
NM_000146P00679	NM_000146	FTL	ferritin, light polypeptide	12.6083	13.4546	-0.846268	-1.79784	1.15562e-05	0.00200121
NM_001101P00594	NM_001101	ACTB	actin, beta	14.6243	15.4705	-0.846207	-1.79777	0.000225594	0.0120048
[truncated: 1,770 more rows]

## Sheet: Downregulated genes D3
Table S1, relating to Figure 2. Downregulated genes in SYT9 overexpressed CSB-KD SH-SY5Y cells
ProbeID	AccessID	Symbol	Name	av.V_D3	av.SYT9_D3	logFC	FC	P.Value	adj.P.Val
NM_000022P00777	NM_000022	ADA	adenosine deaminase	13.7765	13.1914	0.585072	1.50011	0.000433303	0.0177428
AB020674P03426	AB020674	MLXIP	MLX interacting protein	13.0609	12.4753	0.585518	1.50058	0.000286793	0.0139074
NM_004212P01957	NM_004212	SLC28A2	solute carrier family 28 (sodium-coupled nucleoside transporter), member 2	9.49055	8.90468	0.585866	1.50094	0.00208885	0.0451721
CR621422P01026	CR621422	CREB3L4	cAMP responsive element binding protein 3-like 4	11.7987	11.2128	0.585952	1.50103	0.00171298	0.0402053
BC111013P02008	BC111013	ISLR	immunoglobulin superfamily containing leucine-rich repeat	12.0271	11.4412	0.585952	1.50103	0.00229161	0.0477283
NM_016327P01312	NM_016327	UPB1	ureidopropionase, beta	9.96961	9.38324	0.586374	1.50147	0.00128123	0.0338799
NM_001037954P04574	NM_001037954	DIXDC1	DIX domain containing 1	12.0381	11.4515	0.586633	1.50174	0.000509165	0.0194613
XM_929083P03665	XM_929083	LOC653319	similar to hypothetical protein LOC283849	14.019	13.432	0.586986	1.50211	0.00228502	0.0476727
AY217663P00827	AY217663	RASSF3	Ras association (RalGDS/AF-6) domain family 3	12.7772	12.19	0.587217	1.50235	0.00198832	0.0439756
NM_005479P02165	NM_005479	FRAT1	frequently rearranged in advanced T-cell lymphomas	11.8938	11.3064	0.587443	1.50258	0.000551896	0.020498
BC023633P00769	BC023633	FXN	frataxin	11.6617	11.0739	0.58776	1.50291	0.00083772	0.0264327
NM_001001788P00266	NM_001001788	RAET1G	retinoic acid early transcript 1G	10.4627	9.8749	0.58785	1.503	0.00242557	0.0495121
BC110524P02224	BC110524	ZNF514	zinc finger protein 514	12.3911	11.803	0.588146	1.50331	0.001176	0.0321469
NM_015527P02603	NM_015527	TBC1D10B	TBC1 domain family, member 10B	11.7112	11.1225	0.588703	1.50389	0.00169424	0.0399793
BC067303P01262	BC067303	CIAPIN1	cytokine induced apoptosis inhibitor 1	12.7734	12.1845	0.588889	1.50409	0.000968717	0.0286571
NM_033446P03324	NM_033446	C9orf28	chromosome 9 open reading frame 28	13.1871	12.598	0.589076	1.50428	0.000467098	0.0185273
BC006005P00524	BC006005	MDS032	uncharacterized hematopoietic stem/progenitor cells protein MDS032	11.7116	11.1222	0.589386	1.50461	0.00207551	0.045015
BC012427P00235	BC012427	LOC90693	LOC90693 protein	13.0984	12.5088	0.589595	1.50482	0.00011842	0.00807075
AK022574P02132	AK022574	USP25	ubiquitin specific peptidase 25	12.7272	12.1376	0.589639	1.50487	0.000988349	0.028978
AK025680P00797	AK025680	HIF1AN	hypoxia-inducible factor 1, alpha subunit inhibitor	13.469	12.8793	0.589712	1.50495	0.000654642	0.0227858
AK002100P01097	AK002100	PHCA	phytoceramidase, alkaline	11.7394	11.1496	0.589755	1.50499	0.00116673	0.0320073
NM_013441P00444	NM_013441	DSCR1L2	Down syndrome critical region gene 1-like 2	9.81745	9.22744	0.590011	1.50526	0.00236887	0.0487684
NM_021637P00861	NM_021637	TMEM35	transmembrane protein 35	13.0004	12.4103	0.59009	1.50534	0.00116213	0.0319484
CR607567P00112	CR607567	MGST3	microsomal glutathione S-transferase 3	13.4142	12.8239	0.59033	1.50559	0.0021434	0.0458988
NM_018227P04629	NM_018227	UBE1L2	ubiquitin-activating enzyme E1-like 2	13.328	12.7374	0.590577	1.50585	0.00196604	0.0437004
AF355594P02629	AF355594	CASD1	CAS1 domain containing 1	12.6597	12.0686	0.591139	1.50644	0.00142337	0.0361706
BX537769P02360	BX537769	CTNNA2	catenin (cadherin-associated protein), alpha 2	11.3417	10.7504	0.591211	1.50651	0.00048971	0.0190362
AB073386P01432	AB073386	SGEF	Src homology 3 domain-containing guanine nucleotide exchange factor	11.5145	10.9232	0.591348	1.50665	0.000884261	0.0273107
NM_182552P02218	NM_182552	WDR27	WD repeat domain 27	12.7174	12.1255	0.591887	1.50722	0.000338708	0.0153557
BC032747P00516	BC032747	DSU	dilute suppressor	10.3005	9.70763	0.592828	1.5082	0.00218718	0.0464727
NM_033467P02466	NM_033467	MMEL1	membrane metallo-endopeptidase-like 1	11.7533	11.1604	0.592931	1.50831	0.00072727	0.024259
AK075489P01412	AK075489	MATN2	matrilin 2	12.5777	11.9844	0.593307	1.5087	0.000788822	0.0254993
NM_017750P01586	NM_017750	RetSat	all-trans-13,14-dihydroretinol saturase	12.976	12.3815	0.594495	1.50994	0.000451261	0.0181198
NM_016631P01539	NM_016631	C21orf66	chromosome 21 open reading frame 66	13.1533	12.5584	0.594926	1.51039	0.000939656	0.0282185
NM_152834P01241	NM_152834	TMEM18	transmembrane protein 18	11.5481	10.9531	0.594944	1.51041	0.00196674	0.0437075
NM_001093P08668	NM_001093	ACACB	acetyl-Coenzyme A carboxylase beta	13.4031	12.8076	0.595462	1.51096	0.000278353	0.0136748
AY550337P00158	AY550337	ART3	ADP-ribosyltransferase 3	9.25496	8.65947	0.595489	1.51098	0.00231863	0.0480506
AK223365P00880	AK223365	CKMT1A	creatine kinase, mitochondrial 1A	12.3581	11.7625	0.595528	1.51103	0.000753564	0.0247711
NM_014851P03049	NM_014851	KLHL21	kelch-like 21 (Drosophila)	12.6224	12.0261	0.596299	1.51183	0.000957981	0.0284755
NM_032354P00409	NM_032354	TMEM107	transmembrane protein 107	11.9085	11.3121	0.596336	1.51187	0.000469446	0.0185731
NM_178122P01805	NM_178122	C1orf201	chromosome 1 open reading frame 201	11.8545	11.2579	0.596517	1.51206	0.00205558	0.0448268
NM_001031719P01220	NM_001031719	FLJ13639	hypothetical protein FLJ13639	10.2745	9.67796	0.596567	1.51211	0.00137306	0.0353798
BC100018P00521	BC100018	COMT	catechol-O-methyltransferase	13.3103	12.7136	0.596639	1.51219	0.00156455	0.0383092
NM_007325P02229	NM_007325	GRIA3	glutamate receptor, ionotrophic, AMPA 3	9.99474	9.3978	0.596948	1.51251	0.00124303	0.0332715
AY028703P01413	AY028703	MTMR12	myotubularin related protein 12	12.8501	12.2531	0.596948	1.51251	0.00232894	0.0482085
AK021445P00553	AK021445	PCNXL2	pecanex-like 2 (Drosophila)	13.1728	12.5757	0.597064	1.51264	0.00184928	0.0420101
NM_178169P01060	NM_178169	RASSF3	Ras association (RalGDS/AF-6) domain family 3	12.6592	12.0615	0.597707	1.51331	0.000582662	0.0211903
BC069623P00465	BC069623	TIGD7	tigger transposable element derived 7	11.8564	11.2586	0.5978	1.51341	0.000398285	0.0168778
AB209877P02187	AB209877	ARNT	aryl hydrocarbon receptor nuclear translocator	13.6492	13.0512	0.598026	1.51364	0.000871849	0.0270946
XM_932835P00741	XM_932835	LOC253724	hypothetical LOC253724	8.89931	8.30071	0.598597	1.51424	0.000743623	0.0245601
NM_004050P02284	NM_004050	BCL2L2	BCL2-like 2	13.081	12.4823	0.598699	1.51435	0.000380481	0.0163911
BC001671P00282	BC001671	HDDC2	HD domain containing 2	13.3966	12.7978	0.598818	1.51448	0.000871832	0.0270946
BC009462P00407	BC009462	LOC151194	similar to hepatocellular carcinoma-associated antigen HCA557b	12.5058	11.9069	0.598875	1.51454	0.000998081	0.0291671
NM_153454P00316	NM_153454	C21orf86	chromosome 21 open reading frame 86	13.8567	13.2573	0.599433	1.51512	0.00241957	0.0494712
BC032120P00815	BC032120	C20orf11	chromosome 20 open reading frame 11	13.3831	12.7834	0.599729	1.51543	0.00197025	0.0437497
NM_001381P01500	NM_001381	DOK1	docking protein 1, 62kDa (downstream of tyrosine kinase 1)	13.5782	12.9783	0.599819	1.51553	0.00192686	0.043205
BC005090P01066	BC005090	AGMAT	agmatine ureohydrolase (agmatinase)	10.8317	10.2317	0.600003	1.51572	0.00148564	0.0371731
NM_012199P07125	NM_012199	EIF2C1	eukaryotic translation initiation factor 2C, 1	12.1246	11.5246	0.600068	1.51579	0.000139676	0.0090183
NM_024630P02656	NM_024630	ZDHHC14	zinc finger, DHHC-type containing 14	11.9113	11.3112	0.600127	1.51585	0.000839619	0.0264569
BC051836P02633	BC051836	LRP8	low density lipoprotein receptor-related protein 8, apolipoprotein e receptor	12.9772	12.3765	0.600633	1.51638	0.000985398	0.0289273
BC003617P02849	BC003617	RAB6A	RAB6A, member RAS oncogene family	13.7009	13.1001	0.600806	1.51656	0.00118853	0.0323505
BC025266P01095	BC025266	TASP1	taspase, threonine aspartase, 1	12.5171	11.9158	0.601287	1.51707	0.000737829	0.0244366
NM_001017973P02007	NM_001017973	P4HA2	procollagen-proline, 2-oxoglutarate 4-dioxygenase (proline 4-hydroxylase), alpha polypeptide II	13.0466	12.445	0.601612	1.51741	0.00232436	0.0481421
NM_012083P01076	NM_012083	FRAT2	frequently rearranged in advanced T-cell lymphomas 2	12.9915	12.3899	0.601618	1.51742	0.000207872	0.0114834
BC063313P04916	BC063313	DIP2C	DIP2 disco-interacting protein 2 homolog C (Drosophila)	12.5365	11.9347	0.601854	1.51767	0.000472215	0.0186406
NM_001525P00522	NM_001525	HCRTR1	hypocretin (orexin) receptor 1	9.70169	9.09915	0.602538	1.51839	0.00243483	0.0496303
AY423442P00302	AY423442	BCL2L11	BCL2-like 11 (apoptosis facilitator)	11.7168	11.1142	0.602583	1.51843	0.000704257	0.0237853
BC064632P01661	BC064632	MCF2L2	MCF.2 cell line derived transforming sequence-like 2	10.8032	10.2005	0.602733	1.51859	0.00142577	0.0362054
NM_015078P03996	NM_015078	MCF2L2	MCF.2 cell line derived transforming sequence-like 2	10.4756	9.87235	0.603249	1.51913	0.000654136	0.0227738
NM_033141P04436	NM_033141	MAP3K9	mitogen-activated protein kinase kinase kinase 9	11.7364	11.1322	0.604218	1.52015	0.00116045	0.0319358
NM_014662P05101	NM_014662	DEPDC5	DEP domain containing 5	11.7412	11.1364	0.604774	1.52074	0.00174409	0.0406285
BC016582P02409	BC016582	PTBP2	polypyrimidine tract binding protein 2	11.8915	11.2865	0.604983	1.52096	0.00156587	0.0383203
BC104944P02485	BC104944	PHKA1	phosphorylase kinase, alpha 1 (muscle)	13.2246	12.6193	0.605243	1.52124	0.000398023	0.0168718
BC104785P01116	BC104785	GAS8	growth arrest-specific 8	13.2929	12.6874	0.605444	1.52145	0.000482952	0.0189005
XM_930750P00999	XM_930750	LOC642366	hypothetical protein LOC642366	13.453	12.8475	0.605476	1.52148	0.00243428	0.0496265
NM_014399P01172	NM_014399	TSPAN13	tetraspanin 13	12.0344	11.4286	0.605734	1.52175	0.00180284	0.0412831
BC067417P00304	BC067417	ACVR2A	activin A receptor, type IIA	12.1892	11.5828	0.606425	1.52248	0.0015871	0.0386481
NM_006859P00543	NM_006859	LIAS	lipoic acid synthetase	11.1743	10.5678	0.606486	1.52255	0.0020929	0.04522
BC010389P01335	BC010389	PDHX	pyruvate dehydrogenase complex, component X	12.8393	12.2327	0.606664	1.52273	0.000113915	0.00787326
NM_001007256P00822	NM_001007256	KARCA1	kelch/ankyrin repeat containing cyclin A1 interacting protein	9.21081	8.60388	0.606921	1.52301	0.000338504	0.0153522
NM_207443P02038	NM_207443	FLJ45244	FLJ45244 protein	12.4872	11.8796	0.607645	1.52377	0.000932789	0.0281093
AL117578P02068	AL117578	C21orf30	chromosome 21 open reading frame 30	11.5812	10.9736	0.607655	1.52378	0.000208632	0.0114982
NM_001008949P01748	NM_001008949	KIAA1754L	KIAA1754-like	12.3556	11.7476	0.608023	1.52417	0.000917689	0.027864
BC071947P01497	BC071947	SOX7	SRY (sex determining region Y)-box 7	10.7228	10.1145	0.608362	1.52453	0.000889767	0.0273959
NM_020244P00950	NM_020244	CHPT1	choline phosphotransferase 1	11.8915	11.2824	0.609085	1.52529	0.00239034	0.0490388
BC015922P02213	BC015922	TRAK1	trafficking protein, kinesin binding 1	11.2618	10.6526	0.609199	1.52541	0.000804633	0.0258013
XM_931849P00034	XM_931849	LOC643841	hypothetical protein LOC643841	11.8995	11.2901	0.609325	1.52555	0.00228574	0.0476756
NM_006100P00655	NM_006100	ST3GAL6	ST3 beta-galactoside alpha-2,3-sialyltransferase 6	11.8074	11.1978	0.609587	1.52582	0.000285117	0.0138549
NM_181472P00435	NM_181472	CMTM7	CKLF-like MARVEL transmembrane domain containing 7	13.0226	12.4129	0.609719	1.52596	0.000641988	0.0225923
NM_031885P02277	NM_031885	BBS2	Bardet-Biedl syndrome 2	13.5903	12.9806	0.609724	1.52597	0.00230723	0.0478935
AB075503P00652	AB075503	OXR1	oxidation resistance 1	12.7806	12.1703	0.610262	1.52654	0.00152626	0.037778
NM_004333P01204	NM_004333	BRAF	v-raf murine sarcoma viral oncogene homolog B1	12.5165	11.9061	0.610362	1.52664	0.00139973	0.0358186
NM_006128P01941	NM_006128	BMP1	bone morphogenetic protein 1	13.7951	13.1847	0.610426	1.52671	0.00103652	0.0299038
NM_022773P01597	NM_022773	LA16c-360B4.1	hypothetical protein FLJ12681	11.3976	10.7872	0.610478	1.52677	0.000271698	0.0134549
NM_194310P03923	NM_194310	LOC284837	hypothetical protein LOC284837	9.45233	8.84185	0.610489	1.52678	0.000379599	0.0163749
NM_001097P00606	NM_001097	ACR	acrosin	9.89407	9.28348	0.610596	1.52689	0.000958764	0.0284755
NM_001381P01622	NM_001381	DOK1	docking protein 1, 62kDa (downstream of tyrosine kinase 1)	12.9429	12.3321	0.610777	1.52708	0.00130995	0.0343307
NM_021216P02679	NM_021216	ZNF71	zinc finger protein 71 (Cos26)	12.7683	12.157	0.611282	1.52762	0.000449091	0.0180949
BC033003P03735	BC033003	SLC12A2	solute carrier family 12 (sodium/potassium/chloride transporters), member 2	12.9108	12.2993	0.611449	1.52779	0.000598407	0.0215513
XM_930891P00307	XM_930891	FAM7A3	family with sequence similarity 7, member A3	11.2195	10.6079	0.611556	1.52791	0.00192756	0.0432138
BC001401P01045	BC001401	ZAK	sterile alpha motif and leucine zipper containing kinase AZK	13.1321	12.5204	0.611773	1.52814	0.00151673	0.0376284
NM_021159P01422	NM_021159	RAP1GDS1	RAP1, GTP-GDP dissociation stimulator 1	13.9812	13.3692	0.612043	1.52842	0.000404938	0.0170514
BC031227P01097	BC031227	LOC126248	hypothetical protein LOC126248	9.7527	9.14045	0.612254	1.52865	0.0010171	0.0295625
XM_379694P00429	XM_379694	LOC401577	hypothetical gene supported by AK125149	10.0789	9.46628	0.612648	1.52906	0.00121307	0.0327956
AB047784P05294	AB047784	C21orf25	chromosome 21 open reading frame 25	12.4527	11.8401	0.612658	1.52907	0.000949839	0.0283518
NM_032376P01059	NM_032376	TMEM101	transmembrane protein 101	13.7006	13.0877	0.612958	1.52939	0.00180612	0.0413245
AY751492P00590	AY751492	RHD	Rh blood group, D antigen	10.5918	9.97848	0.613301	1.52976	0.00203674	0.0445633
AK095679P01418	AK095679	GARNL3	GTPase activating Rap/RanGAP domain-like 3	11.7962	11.1829	0.613316	1.52977	0.0018885	0.0426109
BC033003P02898	BC033003	SLC12A2	solute carrier family 12 (sodium/potassium/chloride transporters), member 2	12.1644	11.551	0.613319	1.52977	0.000453723	0.0181717
BC030253P00416	BC030253	GSTM3	glutathione S-transferase M3 (brain)	11.3802	10.7669	0.613331	1.52979	0.00178805	0.0411114
NM_014997P04035	NM_014997	KIAA0265	KIAA0265 protein	12.3903	11.7769	0.613437	1.5299	0.00226914	0.0474932
NM_004073P00869	NM_004073	PLK3	polo-like kinase 3 (Drosophila)	13.0008	12.3866	0.614212	1.53072	0.00226378	0.0474487
NM_013259P01271	NM_013259	TAGLN3	transgelin 3	12.0923	11.4779	0.614316	1.53083	0.000288082	0.0139458
BC045695P02167	BC045695	OACT1	O-acyltransferase (membrane bound) domain containing 1	12.7231	12.1087	0.614386	1.53091	0.000874946	0.0271367
NM_021065P00289	NM_021065	HIST1H2AD	histone 1, H2ad	10.1314	9.51665	0.614748	1.53129	0.000339398	0.0153729
BC011763P01112	BC011763	TRIM4	tripartite motif-containing 4	12.1769	11.562	0.614924	1.53148	0.000649274	0.0227111
NM_022101P00619	NM_022101	CXorf56	chromosome X open reading frame 56	12.9533	12.3383	0.61499	1.53155	0.00167609	0.0397584
NM_012254P02090	NM_012254	SLC27A5	solute carrier family 27 (fatty acid transporter), member 5	12.6083	11.9933	0.615023	1.53158	0.00117431	0.0321257
NM_002241P03863	NM_002241	KCNJ10	potassium inwardly-rectifying channel, subfamily J, member 10	9.13822	8.52295	0.615269	1.53184	0.000656264	0.0228112
BC009462P00306	BC009462	LOC151194	similar to hepatocellular carcinoma-associated antigen HCA557b	11.7341	11.1187	0.615406	1.53199	0.00025591	0.0129946
NM_138400P05102	NM_138400	NOM1	nucleolar protein with MIF4G domain 1	12.2329	11.6175	0.615476	1.53206	0.00038684	0.0165632
NM_001013842P01540	NM_001013842	C8orf58	chromosome 8 open reading frame 58	13.1462	12.5304	0.61579	1.5324	0.000239892	0.0124965
NM_021005P01571	NM_021005	NR2F2	nuclear receptor subfamily 2, group F, member 2	9.16785	8.5519	0.615953	1.53257	0.000645817	0.0226588
NM_004984P03202	NM_004984	KIF5A	kinesin family member 5A	11.5383	10.9223	0.61603	1.53265	0.00182661	0.0416552
NM_152431P01995	NM_152431	PIWIL4	piwi-like 4 (Drosophila)	10.7032	10.087	0.616235	1.53287	0.00178778	0.0411114
BC036068P02287	BC036068	CLCN4	chloride channel 4	11.71	11.0935	0.616489	1.53314	0.00208897	0.0451721
NM_001018100P01095	NM_001018100	Gcom1	GRINL1A combined protein	10.3246	9.70804	0.61651	1.53316	0.000257543	0.0130436
NM_007189P02613	NM_007189	ABCF2	ATP-binding cassette, sub-family F (GCN20), member 2	12.5943	11.9777	0.616521	1.53317	0.000292232	0.0140641
NM_152705P00653	NM_152705	MGC9850	hypothetical protein MGC9850	12.8746	12.2577	0.616882	1.53356	0.00169325	0.039976
NM_031205P00670	NM_031205	CABP1	calcium binding protein 1 (calbrain)	10.9459	10.329	0.616899	1.53358	0.00149406	0.0372905
AK074318P02482	AK074318	RAPGEF6	Rap guanine nucleotide exchange factor (GEF) 6	11.8609	11.2439	0.616973	1.53365	0.000789572	0.0254993
AB073395P00571	AB073395	TTC21B	tetratricopeptide repeat domain 21B	11.5065	10.8893	0.617188	1.53388	0.0014499	0.0365465
BC110300P01364	BC110300	LARP2	La ribonucleoprotein domain family, member 2	11.7276	11.1104	0.6172	1.5339	0.000845684	0.0265584
BC003160P02030	BC003160	ACP2	acid phosphatase 2, lysosomal	12.1162	11.4986	0.61763	1.53435	0.000542261	0.0202907
NM_001480P02369	NM_001480	GALR1	galanin receptor 1	7.85063	7.23273	0.617891	1.53463	0.00229314	0.0477283
BC045761P02498	BC045761	LOC374491	TPTE and PTEN homologous inositol lipid phosphatase pseudogene	9.29941	8.6813	0.618112	1.53487	0.00200757	0.0442081
BC007459P00624	BC007459	OSTF1	osteoclast stimulating factor 1	9.83143	9.21322	0.618206	1.53497	0.00165013	0.0395106
NM_024296P00420	NM_024296	CCDC28B	coiled-coil domain containing 28B	12.9163	12.298	0.618284	1.53505	0.00143709	0.036328
BC056257P00198	BC056257	AP3M2	adaptor-related protein complex 3, mu 2 subunit	12.2241	11.6058	0.618291	1.53506	0.000299961	0.0142645
NM_194319P01746	NM_194319	ZNF542	zinc finger protein 542	12.116	11.4975	0.6185	1.53528	0.00187488	0.042406
NM_152897P00853	NM_152897	C20orf161	chromosome 20 open reading frame 161	12.5956	11.9767	0.618934	1.53574	0.00015805	0.00973294
BC069707P01548	BC069707	ACVR2A	activin A receptor, type IIA	12.3461	11.7271	0.619013	1.53582	0.000229692	0.0121476
BC042818P00338	BC042818	NGFRAP1L1	NGFRAP1-like 1	9.05399	8.43458	0.619417	1.53625	0.00113827	0.0315588
AB209247P03087	AB209247	MGC4172	short-chain dehydrogenase/reductase	10.8268	10.2074	0.61944	1.53628	0.00173788	0.0405378
NM_031303P01107	NM_031303	KATNAL2	katanin p60 subunit A-like 2	11.9321	11.3124	0.619671	1.53652	0.00129599	0.0341284
XM_926105P00928	XM_926105	LOC642636	similar to Double-strand-break repair protein rad21 homolog (Pokeweed agglutinin-binding protein 29) (PW29) (SCC1 homolog)	10.1777	9.55778	0.619904	1.53677	0.00219163	0.0465209
BC062687P00533	BC062687	ADAM17	ADAM metallopeptidase domain 17 (tumor necrosis factor, alpha, converting enzyme)	12.9591	12.3391	0.619965	1.53684	0.00181565	0.0414953
NM_002656P03378	NM_002656	PLAGL1	pleiomorphic adenoma gene-like 1	12.2657	11.6453	0.620358	1.53726	0.00160268	0.0388685
NM_013361P01217	NM_013361	ZNF223	zinc finger protein 223	13.0139	12.3932	0.620739	1.53766	0.000193473	0.0109971
NM_052998P01327	NM_052998	ADC	arginine decarboxylase	12.8899	12.2689	0.620975	1.53791	0.000989992	0.0290115
XM_928931P00075	XM_928931	LOC645964	similar to glutathione S-transferase, theta 3	10.4393	9.81825	0.621097	1.53804	0.00173574	0.0405014
BC050309P02618	BC050309	NGFR	nerve growth factor receptor (TNFR superfamily, member 16)	9.87887	9.25762	0.62125	1.53821	0.00201696	0.0443347
NM_130900P00266	NM_130900	RAET1L	retinoic acid early transcript 1L	10.3786	9.75677	0.621865	1.53886	0.000266934	0.0133083
BC112939P02394	BC112939	N/A	Homo sapiens eukaryotic translation elongation factor 1 alpha 1, mRNA (cDNA clone MGC:131894 IMAGE:6020838), complete cds.	13.9233	13.3011	0.622179	1.5392	0.00223819	0.0470741
NM_178439P01645	NM_178439	GMCL1	germ cell-less homolog 1 (Drosophila)	12.4655	11.8432	0.622353	1.53938	0.00133002	0.0346532
BC012916P00967	BC012916	FRK	fyn-related kinase	9.51882	8.89643	0.622383	1.53942	0.000194021	0.0110092
AF129166P01829	AF129166	ACSL6	acyl-CoA synthetase long-chain family member 6	9.34228	8.71963	0.622649	1.5397	0.000559978	0.0206721
NM_001622P01116	NM_001622	AHSG	alpha-2-HS-glycoprotein	8.94664	8.32388	0.622767	1.53983	0.00106034	0.0303287
NM_015002P03751	NM_015002	FBXO21	F-box protein 21	12.7402	12.1174	0.62279	1.53985	0.00210819	0.0454522
BC006105P01170	BC006105	C6orf134	chromosome 6 open reading frame 134	13.6856	13.0624	0.62319	1.54028	0.000160481	0.00984356
NM_032552P04248	NM_032552	DAB2IP	DAB2 interacting protein	12.6931	12.0699	0.623256	1.54035	6.41917e-05	0.00558443
BC019823P00826	BC019823	C20orf161	chromosome 20 open reading frame 161	12.713	12.0897	0.623354	1.54045	0.000451751	0.0181293
NM_002843P04477	NM_002843	PTPRJ	protein tyrosine phosphatase, receptor type, J	11.0201	10.3966	0.623534	1.54064	0.00102754	0.0297303
NM_003153P03398	NM_003153	STAT6	signal transducer and activator of transcription 6, interleukin-4 induced	10.1709	9.54703	0.623917	1.54105	0.00104065	0.0299904
NM_001001713P00420	NM_001001713	SH3BGR	SH3 domain binding glutamic acid-rich protein	12.7776	12.1536	0.624022	1.54117	0.00191393	0.0430268
BC009737P00685	BC009737	UBE1DC1	ubiquitin-activating enzyme E1-domain containing 1	13.294	12.6697	0.624312	1.54148	0.00191727	0.0430638
NM_003745P00808	NM_003745	SOCS1	suppressor of cytokine signaling 1	10.1774	9.55256	0.62488	1.54208	0.00244674	0.049779
NM_005440P02998	NM_005440	RND2	Rho family GTPase 2	12.8087	12.1835	0.625249	1.54248	0.00225936	0.0473822
AK075493P00734	AK075493	MED10	mediator of RNA polymerase II transcription, subunit 10 homolog (NUT2, S. cerevisiae)	11.1873	10.5617	0.625565	1.54282	0.000645607	0.0226588
NM_153698P00748	NM_153698	C9orf21	chromosome 9 open reading frame 21	12.2727	11.6471	0.625588	1.54284	0.00203264	0.0444945
NM_001007169P00962	NM_001007169	ZNF483	zinc finger protein 483	8.65901	8.03332	0.625686	1.54294	0.00131433	0.0344073
AF258572P01467	AF258572	GSDML	gasdermin-like	13.1038	12.4781	0.625718	1.54298	0.00157278	0.0384136
BC035161P03311	BC035161	CRY2	cryptochrome 2 (photolyase-like)	12.1546	11.5288	0.625756	1.54302	0.00176237	0.0408051
BC036925P00455	BC036925	FLJ32675	hypothetical protein FLJ32675	12.7973	12.1715	0.625765	1.54303	0.000179771	0.0105264
NM_025106P02007	NM_025106	SPSB1	splA/ryanodine receptor domain and SOCS box containing 1	10.577	9.95098	0.625992	1.54327	0.00149171	0.0372586
NM_006604P00979	NM_006604	RFPL3	ret finger protein-like 3	9.96572	9.33958	0.626135	1.54342	0.000453178	0.0181603
BC040668P03569	BC040668	TRAK2	trafficking protein, kinesin binding 2	13.0933	12.467	0.626336	1.54364	0.00118723	0.0323389
NM_138616P00738	NM_138616	RHCE	Rh blood group, CcEe antigens	10.2358	9.60931	0.626487	1.5438	0.000294028	0.0141214
NM_138699P01474	NM_138699	LOC93622	hypothetical protein BC006130	13.4795	12.8524	0.627114	1.54447	0.00197836	0.0438583
NM_052899P03654	NM_052899	KIAA1893	G protein-regulated inducer of neurite outgrowth 1	13.6127	12.9856	0.627187	1.54455	0.000650978	0.0227203
BC041388P02676	BC041388	ZNF553	zinc finger protein 553	12.8407	12.2135	0.627261	1.54463	0.000555916	0.0205655
NM_181425P00772	NM_181425	FXN	frataxin	12.4776	11.85	0.627617	1.54501	0.00163515	0.039339
AY755620P00490	AY755620	AGER	advanced glycosylation end product-specific receptor	11.5379	10.9097	0.628149	1.54558	0.00206831	0.0449504
AF035947P04529	AF035947	CISH	cytokine inducible SH2-containing protein	11.6493	11.0209	0.628433	1.54589	0.000818022	0.026034
NM_006549P04874	NM_006549	CAMKK2	calcium/calmodulin-dependent protein kinase kinase 2, beta	13.2564	12.6279	0.628514	1.54597	0.000132733	0.0087016
BC033634P00713	BC033634	BID	BH3 interacting domain death agonist	12.1414	11.5128	0.628563	1.54602	0.00175787	0.040761
BC046131P00077	BC046131	COMMD2	COMM domain containing 2	12.6905	12.0619	0.62865	1.54612	0.000645337	0.0226588
NM_006293P02473	NM_006293	TYRO3	TYRO3 protein tyrosine kinase	12.5903	11.9616	0.628684	1.54615	0.0024533	0.0498835
BC016475P01139	BC016475	SDPR	serum deprivation response (phosphatidylserine binding protein)	9.55147	8.92201	0.629464	1.54699	0.000978822	0.0288268
BC004932P01213	BC004932	C16orf30	chromosome 16 open reading frame 30	11.2358	10.6062	0.629618	1.54716	0.000436619	0.0178334
BC015207P00233	BC015207	ACTR3B	ARP3 actin-related protein 3 homolog B (yeast)	12.166	11.5362	0.629822	1.54737	0.00113089	0.0314761
BC044911P00582	BC044911	LOC147727	hypothetical protein LOC147727	13.782	13.1521	0.629913	1.54747	0.000323529	0.0149489
NM_002354P00440	NM_002354	TACSTD1	tumor-associated calcium signal transducer 1	10.2188	9.58856	0.630229	1.54781	0.0022708	0.0474964
BX647660P07108	BX647660	PDE4DIP	phosphodiesterase 4D interacting protein (myomegalin)	11.2327	10.6024	0.630303	1.54789	0.00113655	0.0315476
BC005206P00674	BC005206	FKBP14	FK506 binding protein 14, 22 kDa	13.641	13.0102	0.630763	1.54838	0.000877034	0.0271714
NM_001018060P01527	NM_001018060	AIFL	apoptosis-inducing factor like	10.7626	10.1316	0.630988	1.54863	0.00162329	0.0391625
BC026970P00974	BC026970	LOC93622	hypothetical protein BC006130	12.6484	12.0168	0.631579	1.54926	0.000234698	0.012331
XM_933686P01231	XM_933686	LOC644150	similar to SH3 domain binding protein CR16	11.98	11.3483	0.631705	1.5494	0.00156595	0.0383203
NM_031500P01057	NM_031500	PCDHA4	protocadherin alpha 4	11.5342	10.9023	0.631839	1.54954	0.000365751	0.0159933
AL122084P02593	AL122084	EFHC1	EF-hand domain (C-terminal) containing 1	13.066	12.4341	0.631911	1.54962	0.00044372	0.0179819
BC066899P01185	BC066899	FLJ90013	hypothetical protein FLJ90013	12.3787	11.7466	0.632109	1.54983	0.00127244	0.03373
BC093942P00313	BC093942	ING1	inhibitor of growth family, member 1	12.2648	11.6326	0.632147	1.54987	0.00122191	0.0329139
AK058119P00458	AK058119	C6orf81	chromosome 6 open reading frame 81	13.1436	12.5108	0.632841	1.55062	0.000780479	0.0253284
NM_005794P01117	NM_005794	DHRS2	dehydrogenase/reductase (SDR family) member 2	8.82424	8.19124	0.632998	1.55078	0.00129594	0.0341284
AK091294P01544	AK091294	POLR1E	polymerase (RNA) I polypeptide E, 53kDa	12.9653	12.3319	0.633312	1.55112	0.000345893	0.0155514
BC030775P01909	BC030775	ARTS-1	type 1 tumor necrosis factor receptor shedding aminopeptidase regulator	13.2455	12.6121	0.633367	1.55118	0.00134431	0.0348892
BC007402P00175	BC007402	APOD	apolipoprotein D	8.7468	8.11339	0.633413	1.55123	0.000563066	0.020737
AY751739P00085	AY751739	FUT2	fucosyltransferase 2 (secretor status included)	10.948	10.3144	0.633575	1.55141	0.000337447	0.0153092
NM_032932P07821	NM_032932	RAB11FIP4	RAB11 family interacting protein 4 (class II)	11.3588	10.7249	0.633887	1.55174	0.00142117	0.0361606
NM_004192P01726	NM_004192	ASMTL	acetylserotonin O-methyltransferase-like	12.4467	11.8128	0.633942	1.5518	0.00100985	0.0293956
NM_030775P01548	NM_030775	WNT5B	wingless-type MMTV integration site family, member 5B	9.99977	9.36569	0.634079	1.55195	0.00137451	0.0354041
NM_001031701P01199	NM_001031701	NT5DC3	5-nucleotidase domain containing 3	9.9829	9.34854	0.634357	1.55225	0.00144766	0.0365032
BC027476P00167	BC027476	CNOT6	CCR4-NOT transcription complex, subunit 6	13.1553	12.5208	0.634478	1.55238	0.00103981	0.0299801
BC036246P01729	BC036246	FLJ32549	hypothetical protein FLJ32549	10.6766	10.0421	0.634567	1.55247	0.00130372	0.0342419
AK123357P02370	AK123357	N/A	Homo sapiens cDNA FLJ41363 fis, clone BRCAN2003746, highly similar to PHOSPHORYLASE B KINASE ALPHA REGULATORY CHAIN, SKELETAL MUSCLE ISOFORM.	12.935	12.3004	0.63459	1.5525	2.97089e-05	0.00350367
NM_005173P03932	NM_005173	ATP2A3	ATPase, Ca++ transporting, ubiquitous	11.5991	10.9644	0.634602	1.55251	0.00183813	0.0418519
NM_005559P08957	NM_005559	LAMA1	laminin, alpha 1	10.7066	10.072	0.634603	1.55251	0.000119662	0.00811948
U70730P02477	U70730	SKIL	SKI-like	13.0288	12.3941	0.634701	1.55262	0.000378844	0.0163592
AK023108P01835	AK023108	XPO4	exportin 4	12.7384	12.1036	0.634721	1.55264	0.000805056	0.025803
NM_033271P01215	NM_033271	BTBD6	BTB (POZ) domain containing 6	12.7056	12.0707	0.63493	1.55286	0.0019809	0.0439037
NM_001007188P01438	NM_001007188	DEPDC5	DEP domain containing 5	12.521	11.8858	0.635226	1.55318	0.00172871	0.040418
AK056653P01487	AK056653	TARSL2	threonyl-tRNA synthetase-like 2	12.6053	11.9699	0.63544	1.55341	0.000118161	0.00806722
NM_206967P00354	NM_206967	MGC17624	MGC17624 protein	10.1159	9.4804	0.635514	1.55349	0.000889347	0.0273937
AK096437P01678	AK096437	SYTL1	synaptotagmin-like 1	10.4304	9.79444	0.635913	1.55392	0.00221234	0.0467057
CR627244P05004	CR627244	N/A	Homo sapiens mRNA	12.2414	11.6055	0.63592	1.55393	0.00166749	0.0396414
NM_004975P02958	NM_004975	KCNB1	potassium voltage-gated channel, Shab-related subfamily, member 1	10.0936	9.4577	0.635942	1.55395	0.000753586	0.0247711
NM_013445P00716	NM_013445	GAD1	glutamate decarboxylase 1 (brain, 67kDa)	10.2547	9.61862	0.636067	1.55409	0.000298077	0.0142281
BC007763P01947	BC007763	TUBGCP3	tubulin, gamma complex associated protein 3	10.1739	9.53769	0.636234	1.55427	0.00160529	0.0389003
BC114375P00495	BC114375	N/A	Homo sapiens cDNA clone MGC:133071 IMAGE:40009343, complete cds.	11.7027	11.0663	0.636387	1.55443	0.0015019	0.0373863
NM_003727P04541	NM_003727	DNAH17	dynein, axonemal, heavy polypeptide 17	12.0135	11.377	0.636516	1.55457	0.0020505	0.0447577
NM_003779P00809	NM_003779	B4GALT3	UDP-Gal:betaGlcNAc beta 1,4- galactosyltransferase, polypeptide 3	14.9183	14.2813	0.637032	1.55513	0.00173085	0.0404366
AB094146P00136	AB094146	IGSF4	immunoglobulin superfamily, member 4	13.9117	13.274	0.637644	1.55579	0.000306454	0.0144361
BC000948P00221	BC000948	TMEM33	transmembrane protein 33	12.7468	12.1091	0.637764	1.55592	0.000582787	0.0211903
XM_378908P03443	XM_378908	FLJ13137	hypothetical gene supported by AK125122	10.7784	10.14	0.638326	1.55652	0.00143706	0.036328
NM_030794P02071	NM_030794	TDRD3	tudor domain containing 3	11.8728	11.2341	0.638719	1.55695	0.00164821	0.0394713
NM_058177P01756	NM_058177	HDAC9	histone deacetylase 9	12.2948	11.656	0.63881	1.55704	9.91439e-05	0.00720792
AK001722P01930	AK001722	CENTG2	centaurin, gamma 2	13.0862	12.4474	0.638848	1.55709	0.000441805	0.0179302
XM_925793P00288	XM_925793	LOC641705	similar to RNA-binding region (RNP1, RRM) containing 3	10.9812	10.3422	0.639021	1.55727	0.00134123	0.0348351
NM_032921P00974	NM_032921	MGC15875	hypothetical protein LOC85007, isoform 2	13.1133	12.4742	0.639138	1.5574	0.000612272	0.0219118
BC013567P00167	BC013567	USP48	ubiquitin specific peptidase 48	12.162	11.5228	0.639227	1.55749	0.000732588	0.0243321
AK123039P02548	AK123039	SCUBE2	signal peptide, CUB domain, EGF-like 2	10.314	9.67476	0.63928	1.55755	0.00106253	0.030365
NM_022308P00786	NM_022308	ICA1	islet cell autoantigen 1, 69kDa	13.2137	12.5745	0.639286	1.55756	0.000665684	0.0229534
NM_001003803P00817	NM_001003803	ATP5S	ATP synthase, H+ transporting, mitochondrial F0 complex, subunit s (factor B)	12.0059	11.3663	0.639572	1.55787	0.00127438	0.0337559
XM_926658P00877	XM_926658	LOC643320	hypothetical protein LOC643320	11.1635	10.5237	0.639805	1.55812	0.00187062	0.0423508
NM_033029P00983	NM_033029	LMLN	leishmanolysin-like (metallopeptidase M8 family)	12.8324	12.192	0.64042	1.55878	0.000853738	0.0266976
NM_003087P00174	NM_003087	SNCG	synuclein, gamma (breast cancer-specific protein 1)	9.48784	8.84738	0.640462	1.55883	0.00127106	0.0336999
BC022874P00295	BC022874	SHMT1	serine hydroxymethyltransferase 1 (soluble)	13.0191	12.3786	0.64047	1.55884	0.000218216	0.0117854
NM_000313P02805	NM_000313	PROS1	protein S (alpha)	13.3053	12.6646	0.640679	1.55906	0.000944939	0.0283036
NM_207351P03215	NM_207351	PRRT3	proline-rich transmembrane protein 3	12.3001	11.6592	0.640841	1.55924	0.0014884	0.0371978
BC033091P01102	BC033091	SLC25A27	solute carrier family 25, member 27	10.7367	10.0954	0.641324	1.55976	0.000923028	0.0279613
XM_933350P00597	XM_933350	LOC285711	hypothetical LOC285711	10.8808	10.2395	0.641342	1.55978	0.000163267	0.00994586
NM_052857P00294	NM_052857	CCDC16	coiled-coil domain containing 16	12.1789	11.5375	0.641359	1.5598	0.00093169	0.0281093
NM_006951P01975	NM_006951	TAF5	TAF5 RNA polymerase II, TATA box binding protein (TBP)-associated factor, 100kDa	11.846	11.2045	0.641426	1.55987	0.000709197	0.0238721
NM_015127P00942	NM_015127	CLCC1	chloride channel CLIC-like 1	12.2257	11.5842	0.641484	1.55993	0.00114661	0.0317022
AK124783P04535	AK124783	N/A	Homo sapiens cDNA FLJ42793 fis, clone BRAWH3007726.	13.5	12.8584	0.641609	1.56007	0.00175519	0.0407464
AY563165P02940	AY563165	CDH23	cadherin-like 23	11.2464	10.6047	0.641751	1.56022	0.00119784	0.0325154
NM_016035P00093	NM_016035	COQ4	coenzyme Q4 homolog (S. cerevisiae)	11.7083	11.0663	0.641957	1.56044	0.00219916	0.0465679
NM_024574P02305	NM_024574	FLJ23191	hypothetical protein FLJ23191	12.2335	11.5914	0.642106	1.56061	8.10683e-05	0.0064058
NM_058181P00476	NM_058181	C21orf57	chromosome 21 open reading frame 57	13.2979	12.6557	0.642198	1.5607	0.00186237	0.0422152
D78155P01643	D78155	RASA2	RAS p21 protein activator 2	11.4918	10.8493	0.642569	1.56111	0.000927167	0.0280231
BC033735P02932	BC033735	PCDHA5	protocadherin alpha 5	13.4056	12.7628	0.642726	1.56128	0.000172474	0.0102547
NM_153025P01845	NM_153025	C16orf55	chromosome 16 open reading frame 55	12.0354	11.3926	0.64281	1.56137	0.000630909	0.0223653
BC046103P00626	BC046103	PARVB	parvin, beta	13.6613	13.0181	0.643278	1.56187	0.00201945	0.0443582
BC007727P00530	BC007727	NUDT3	nudix (nucleoside diphosphate linked moiety X)-type motif 3	13.0409	12.3975	0.643374	1.56198	0.0024114	0.0493899
BC100968P01105	BC100968	CNR1	cannabinoid receptor 1 (brain)	11.8431	11.1994	0.643644	1.56227	0.00017041	0.0102025
BC036184P01539	BC036184	TMOD2	tropomodulin 2 (neuronal)	10.8081	10.1643	0.643761	1.5624	0.00137963	0.0354839
NM_175922P02626	NM_175922	MGC35308	hypothetical protein MGC35308	11.0891	10.4452	0.643873	1.56252	0.0016592	0.0396309
NM_017762P01534	NM_017762	MTMR10	myotubularin related protein 10	11.7403	11.0964	0.643887	1.56253	0.00103255	0.0298136
NM_175738P01316	NM_175738	RAB37	RAB37, member RAS oncogene family	9.33988	8.69593	0.643956	1.56261	0.00121493	0.0328222
BC010876P01661	BC010876	NEIL1	nei endonuclease VIII-like 1 (E. coli)	11.1873	10.5433	0.644024	1.56268	0.00208368	0.0450973
BC104032P00990	BC104032	C9orf126	chromosome 9 open reading frame 126	11.1072	10.4631	0.644095	1.56276	0.00174147	0.0405986
AK055519P01388	AK055519	CCND3	cyclin D3	13.1994	12.5553	0.644095	1.56276	0.00119322	0.0324405
NM_001002755P00750	NM_001002755	HIRIP5	HIRA interacting protein 5	12.806	12.1619	0.644124	1.56279	0.000214956	0.0116974
NM_001015881P00733	NM_001015881	TSC22D3	TSC22 domain family, member 3	13.4208	12.7761	0.644635	1.56334	0.000570253	0.0208918
NM_153347P02489	NM_153347	TMEM86A	transmembrane protein 86A	11.7903	11.1456	0.64472	1.56344	0.00129295	0.0340932
NM_020437P01407	NM_020437	ASPHD2	aspartate beta-hydroxylase domain containing 2	12.0915	11.4464	0.645126	1.56388	0.00194891	0.0434561
AY032628P02469	AY032628	SLC25A37	solute carrier family 25, member 37	12.1085	11.4633	0.645137	1.56389	0.000138244	0.00894572
BC112136P00487	BC112136	IGSF4D	immunoglobulin superfamily, member 4D	10.2971	9.6519	0.64519	1.56395	0.00208125	0.0450577
BC095471P00512	BC095471	HRAS	v-Ha-ras Harvey rat sarcoma viral oncogene homolog	13.383	12.7375	0.645428	1.5642	0.00220047	0.0465773
NM_033542P01969	NM_033542	DBNDD2	dysbindin (dystrobrevin binding protein 1) domain containing 2	11.9424	11.297	0.645467	1.56425	0.00220521	0.0466114
BC046129P01017	BC046129	GALNT7	UDP-N-acetyl-alpha-D-galactosamine:polypeptide N-acetylgalactosaminyltransferase 7 (GalNAc-T7)	12.5814	11.9357	0.645683	1.56448	0.000113239	0.00784589
NM_002872P00965	NM_002872	RAC2	ras-related C3 botulinum toxin substrate 2 (rho family, small GTP binding protein Rac2)	10.2462	9.60032	0.64591	1.56473	0.000934206	0.0281157
NM_001010875P00800	NM_001010875	SLC25A30	solute carrier family 25, member 30	11.887	11.2408	0.646205	1.56505	0.000490673	0.0190421
NM_030753P01280	NM_030753	WNT3	wingless-type MMTV integration site family, member 3	12.6877	12.0412	0.646511	1.56538	0.00104868	0.0301181
NM_014787P04635	NM_014787	DNAJC6	DnaJ (Hsp40) homolog, subfamily C, member 6	11.9097	11.2631	0.646576	1.56545	0.00118328	0.0322845
BC004450P00263	BC004450	TRAPPC6A	trafficking protein particle complex 6A	12.2235	11.5766	0.646898	1.5658	0.000945038	0.0283036
NM_001896P01315	NM_001896	CSNK2A2	casein kinase 2, alpha prime polypeptide	13.3051	12.6567	0.648387	1.56742	6.0813e-05	0.00540245
BC051756P02326	BC051756	TYRO3	TYRO3 protein tyrosine kinase	12.2859	11.6375	0.648418	1.56745	0.000779575	0.0253284
BC101013P00448	BC101013	ZNF543	zinc finger protein 543	12.1556	11.5072	0.648428	1.56746	0.00170539	0.0401005
BC003071P01221	BC003071	C20orf121	chromosome 20 open reading frame 121	12.6397	11.9912	0.648462	1.5675	0.0015588	0.0382054
AY377978P00951	AY377978	ZNFN1A3	zinc finger protein, subfamily 1A, 3 (Aiolos)	7.63197	6.98283	0.649141	1.56823	0.00209218	0.0452185
NM_001004309P00540	NM_001004309	MGC75360	similar to zinc finger protein 29	11.1204	10.4712	0.649199	1.5683	7.08283e-05	0.00594121
BC009555P00817	BC009555	KLHL7	kelch-like 7 (Drosophila)	11.3419	10.6924	0.649464	1.56859	0.00166954	0.0396635
NM_024618P03351	NM_024618	NOD9	NOD9 protein	12.9619	12.3121	0.649781	1.56893	0.0010885	0.0307624
BC101273P00381	BC101273	ANKDD1A	ankyrin repeat and death domain containing 1A	10.7455	10.0957	0.6498	1.56895	0.00137951	0.0354839
BC110543P02942	BC110543	NNT	nicotinamide nucleotide transhydrogenase	12.8286	12.1784	0.650135	1.56931	0.0015438	0.0380172
NM_024805P01211	NM_024805	C18orf22	chromosome 18 open reading frame 22	11.957	11.3068	0.650156	1.56934	0.000676071	0.0231407
NM_032294P02346	NM_032294	CAMKK1	calcium/calmodulin-dependent protein kinase kinase 1, alpha	11.4202	10.7698	0.650388	1.56959	0.000890277	0.0273999
BC001401P00940	BC001401	ZAK	sterile alpha motif and leucine zipper containing kinase AZK	12.93	12.2796	0.650402	1.56961	0.00136493	0.0352351
NM_033387P02901	NM_033387	FAM78A	family with sequence similarity 78, member A	10.5939	9.94314	0.650759	1.56999	0.000318113	0.0147913
NM_002073P01824	NM_002073	GNAZ	guanine nucleotide binding protein (G protein), alpha z polypeptide	12.8376	12.1868	0.650845	1.57009	0.000913495	0.0278145
NM_021160P01245	NM_021160	BAT5	HLA-B associated transcript 5	12.2118	11.5605	0.651308	1.57059	0.00195035	0.0434796
BC014260P01284	BC014260	PARP3	poly (ADP-ribose) polymerase family, member 3	13.3611	12.7094	0.651715	1.57104	0.000355879	0.0157716
NM_003488P02643	NM_003488	AKAP1	A kinase (PRKA) anchor protein 1	12.6377	11.9859	0.651835	1.57117	0.00116258	0.0319545
NM_003108P08400	NM_003108	SOX11	SRY (sex determining region Y)-box 11	13.8958	13.2439	0.651887	1.57122	0.000155184	0.0096336
BC041709P02017	BC041709	LOC153222	adult retina protein	12.6721	12.02	0.652087	1.57144	0.000522514	0.0198111
AK098419P00610	AK098419	LOC201164	similar to CG12314 gene product	12.5028	11.8505	0.652338	1.57171	0.000408776	0.0171461
AF381283P00701	AF381283	PARK2	Parkinson disease (autosomal recessive, juvenile) 2, parkin	12.1138	11.4606	0.653182	1.57263	0.000111703	0.00778673
NM_018113P02201	NM_018113	LMBR1L	limb region 1 homolog (mouse)-like	11.3841	10.7309	0.653222	1.57268	0.00193707	0.043323
NM_003108P08532	NM_003108	SOX11	SRY (sex determining region Y)-box 11	13.5132	12.8599	0.653346	1.57281	0.00164305	0.0394246
AJ617628P01952	AJ617628	SYT16	synaptotagmin XVI	10.9549	10.3016	0.653354	1.57282	0.00117168	0.0321011
NM_024871P01318	NM_024871	MAP6D1	MAP6 domain containing 1	12.0747	11.4209	0.653828	1.57334	0.00109145	0.0308153
XM_027236P04330	XM_027236	TTC9	tetratricopeptide repeat domain 9	11.2517	10.5978	0.653899	1.57341	0.000324537	0.0149708
NM_005449P01351	NM_005449	FAIM3	Fas apoptotic inhibitory molecule 3	8.81408	8.15982	0.654262	1.57381	0.00153436	0.037878
BC002480P00333	BC002480	SRD5A2L	steroid 5 alpha-reductase 2-like	12.0515	11.3964	0.655063	1.57469	0.000317582	0.0147765
NM_019605P00951	NM_019605	SERTAD4	SERTA domain containing 4	11.0956	10.4405	0.655156	1.57479	0.00111463	0.0311936
BC035725P01097	BC035725	SYTL1	synaptotagmin-like 1	9.82646	9.17061	0.655845	1.57554	0.000265895	0.0132707
BC069381P00391	BC069381	CD274	CD274 molecule	10.2309	9.575	0.655928	1.57563	0.000932681	0.0281093
BC036782P02424	BC036782	CUGBP1	CUG triplet repeat, RNA binding protein 1	13.0833	12.4273	0.65605	1.57576	0.00131945	0.0344869
BC070267P00246	BC070267	PDE7B	phosphodiesterase 7B	10.9318	10.2757	0.656056	1.57577	0.000660412	0.0229049
XM_498631P00580	XM_498631	LOC440334	hypothetical LOC440334	11.9063	11.2501	0.656189	1.57591	9.70566e-05	0.00712644
NM_003431P01249	NM_003431	ZNF124	zinc finger protein 124 (HZF-16)	11.2612	10.605	0.656215	1.57594	0.00197589	0.0438206
NM_001954P02862	NM_001954	DDR1	discoidin domain receptor family, member 1	14.3505	13.6943	0.656266	1.576	0.0023032	0.0478479
BC075056P00443	BC075056	ZNF623	zinc finger protein 623	12.7547	12.0983	0.656405	1.57615	0.000487502	0.0189834
NM_006069P01982	NM_006069	MRVI1	murine retrovirus integration site 1 homolog	11.908	11.2515	0.656541	1.5763	0.000325103	0.014987
NM_173690P01439	NM_173690	C9orf126	chromosome 9 open reading frame 126	10.7533	10.0967	0.656608	1.57637	0.0009921	0.0290529
NM_001014809P02496	NM_001014809	CRMP1	collapsin response mediator protein 1	13.6819	13.0249	0.656976	1.57677	0.000461784	0.0183738
NM_001875P04264	NM_001875	CPS1	carbamoyl-phosphate synthetase 1, mitochondrial	10.5583	9.90101	0.657288	1.57712	0.000479889	0.018811
NM_015322P01221	NM_015322	FEM1B	fem-1 homolog b (C. elegans)	13.7189	13.0616	0.657358	1.57719	0.000372759	0.016213
NM_000053P05306	NM_000053	ATP7B	ATPase, Cu++ transporting, beta polypeptide	11.818	11.1606	0.6574	1.57724	0.000345237	0.0155369
BC065531P03514	BC065531	PPP2R3A	protein phosphatase 2 (formerly 2A), regulatory subunit B, alpha	12.2484	11.591	0.657464	1.57731	0.0011007	0.0309645
AK096437P01807	AK096437	SYTL1	synaptotagmin-like 1	10.5804	9.9229	0.657482	1.57733	0.000964523	0.028592
NM_133455P01699	NM_133455	EMID1	EMI domain containing 1	10.4769	9.81868	0.658212	1.57813	0.00129426	0.0340969
NM_024325P02275	NM_024325	ZNF343	zinc finger protein 343	12.9361	12.2778	0.65834	1.57827	0.000215335	0.0116974
AK123991P01219	AK123991	N/A	Homo sapiens cDNA FLJ41997 fis, clone SPLEN2029176.	10.6577	9.99895	0.658778	1.57874	0.00120178	0.0325999
BC000907P00986	BC000907	VANGL1	vang-like 1 (van gogh, Drosophila)	12.5639	11.9048	0.659081	1.57908	0.00149975	0.0373594
NM_032320P01042	NM_032320	BTBD10	BTB (POZ) domain containing 10	13.0906	12.4313	0.659339	1.57936	0.00175522	0.0407464
BC004114P00585	BC004114	ATPAF2	ATP synthase mitochondrial F1 complex assembly factor 2	13.3307	12.6711	0.659628	1.57967	0.00124696	0.0333449
BC042554P02545	BC042554	KIAA0323	KIAA0323	12.8598	12.1998	0.659931	1.58001	0.000734513	0.0243671
NM_004103P04126	NM_004103	PTK2B	PTK2B protein tyrosine kinase 2 beta	12.4979	11.8378	0.660125	1.58022	0.00110792	0.0311156
AK055032P01438	AK055032	RAP1GDS1	RAP1, GTP-GDP dissociation stimulator 1	14.0764	13.4162	0.660127	1.58022	0.000612506	0.0219118
NM_033254P03217	NM_033254	BOC	Boc homolog (mouse)	10.1761	9.51584	0.660293	1.5804	0.00143154	0.0362794
BC010926P00503	BC010926	HIST1H4H	histone 1, H4h	11.2077	10.5473	0.660318	1.58043	0.000993199	0.0290548
NM_207344P00609	NM_207344	SPRYD4	SPRY domain containing 4	11.9518	11.2909	0.660838	1.581	0.00166641	0.0396414
BC045755P00345	BC045755	N/A	Homo sapiens cDNA clone MGC:48634 IMAGE:4798568, complete cds.	10.3279	9.66677	0.661136	1.58133	0.00106895	0.0304628
XM_932109P01681	XM_932109	CEP78	centrosomal protein 78kDa	12.1793	11.518	0.661392	1.58161	0.000503455	0.0193451
BC064343P00415	BC064343	VGCNL1	voltage gated channel like 1	9.75211	9.09054	0.661564	1.5818	0.00144732	0.0365032
NM_000817P02848	NM_000817	GAD1	glutamate decarboxylase 1 (brain, 67kDa)	10.3467	9.68509	0.661585	1.58182	0.0022298	0.0469401
AK026780P00791	AK026780	WDR19	WD repeat domain 19	12.5706	11.9078	0.662876	1.58324	0.000696396	0.0235886
NM_178836P01477	NM_178836	LOC201164	similar to CG12314 gene product	12.3511	11.688	0.663152	1.58354	0.000162333	0.00992677
NM_002017P02269	NM_002017	FLI1	Friend leukemia virus integration 1	8.54284	7.87934	0.663497	1.58392	0.000884741	0.0273195
NM_032138P02301	NM_032138	KBTBD7	kelch repeat and BTB (POZ) domain containing 7	11.9965	11.3328	0.66368	1.58412	0.0017452	0.040641
AB040944P05238	AB040944	ZSWIM5	zinc finger, SWIM-type containing 5	11.0831	10.4194	0.663741	1.58419	0.000283286	0.0137994
NM_000016P01159	NM_000016	ACADM	acyl-Coenzyme A dehydrogenase, C-4 to C-12 straight chain	13.8804	13.2167	0.663761	1.58421	0.000607791	0.0217884
NM_018139P01294	NM_018139	C14orf104	chromosome 14 open reading frame 104	12.9828	12.3187	0.66414	1.58462	0.000482446	0.0189005
BC059360P02161	BC059360	PGM2L1	phosphoglucomutase 2-like 1	11.5234	10.8589	0.664436	1.58495	0.000322106	0.0149028
NM_013445P01006	NM_013445	GAD1	glutamate decarboxylase 1 (brain, 67kDa)	9.8804	9.21596	0.664439	1.58495	0.000876508	0.0271671
NM_003959P03477	NM_003959	HIP1R	huntingtin interacting protein 1 related	11.1481	10.4835	0.664588	1.58512	0.00232859	0.0482084
XM_930354P00153	XM_930354	C14orf144	chromosome 14 open reading frame 144	11.1453	10.4804	0.664875	1.58543	0.00125555	0.0334605
AK223365P00517	AK223365	CKMT1A	creatine kinase, mitochondrial 1A	13.3701	12.7051	0.664988	1.58556	0.000707113	0.0238553
NM_153498P01563	NM_153498	CAMK1D	calcium/calmodulin-dependent protein kinase ID	11.8045	11.1394	0.66512	1.5857	0.00035444	0.0157427
XM_935328P00268	XM_935328	LOC653682	similar to TBC1 domain family member 3 (Rab GTPase-activating protein PRC17) (Prostate cancer gene 17 protein) (TRE17 alpha protein)	13.0943	12.4292	0.665131	1.58571	0.000450495	0.0181046
BC063387P00686	BC063387	CCDC74A	coiled-coil domain containing 74A	13.8448	13.1797	0.665169	1.58575	0.00135818	0.0351581
XM_933073P04943	XM_933073	FAM39A	family with sequence similarity 39, member A	12.9509	12.2856	0.665285	1.58588	0.000675131	0.0231331
BC008306P00712	BC008306	C1orf43	chromosome 1 open reading frame 43	11.8981	11.2325	0.665576	1.5862	7.85483e-05	0.00630981
NM_015952P00136	NM_015952	RWDD1	RWD domain containing 1	12.2381	11.5724	0.665691	1.58633	0.00159095	0.0386758
AK096256P00603	AK096256	N/A	Homo sapiens cDNA FLJ38937 fis, clone NT2NE2015511.	11.3712	10.7052	0.66598	1.58665	0.00106462	0.0303888
XM_114000P03279	XM_114000	ANKRD24	ankyrin repeat domain 24	10.0669	9.40085	0.666005	1.58667	0.000842747	0.0264839
NM_001002034P01507	NM_001002034	FAM109B	family with sequence similarity 109, member B	10.1882	9.52204	0.666196	1.58688	0.000594505	0.0214553
NM_024896P03867	NM_024896	KIAA1815	KIAA1815	11.6965	11.0301	0.666409	1.58712	0.000785305	0.0254201
BC042428P02398	BC042428	COL23A1	collagen, type XXIII, alpha 1	10.1484	9.48155	0.666806	1.58755	0.000544234	0.0203374
AF064842P01769	AF064842	NRXN1	neurexin 1	11.1232	10.4559	0.667236	1.58803	0.00132719	0.0346182
NM_003201P00855	NM_003201	TFAM	transcription factor A, mitochondrial	13.4186	12.751	0.66758	1.58841	0.00220352	0.0465922
NM_005222P00883	NM_005222	DLX6	distal-less homeobox 6	10.4858	9.81811	0.667659	1.58849	0.00137759	0.0354666
NM_020438P01772	NM_020438	DOLPP1	dolichyl pyrophosphate phosphatase 1	12.1534	11.4857	0.667717	1.58856	0.000140066	0.00903853
NM_002356P01764	NM_002356	MARCKS	myristoylated alanine-rich protein kinase C substrate	13.4014	12.7325	0.668847	1.5898	0.000210788	0.0115579
NM_000060P01190	NM_000060	BTD	biotinidase	12.1178	11.4489	0.668948	1.58991	0.000116739	0.00799412
NM_012222P01544	NM_012222	MUTYH	mutY homolog (E. coli)	12.46	11.7911	0.668949	1.58991	0.000281757	0.013755
NM_002905P00673	NM_002905	RDH5	retinol dehydrogenase 5 (11-cis and 9-cis)	11.6404	10.9712	0.669191	1.59018	0.000348663	0.0156199
XM_928823P00918	XM_928823	LOC645838	similar to Putative neuronal cell adhesion molecule precursor	11.3824	10.7119	0.670558	1.59169	0.00144647	0.0364987
NM_003647P01212	NM_003647	DGKE	diacylglycerol kinase, epsilon 64kDa	10.9948	10.3235	0.671245	1.59245	0.00107093	0.030482
AK026664P00704	AK026664	RBM3	RNA binding motif (RNP1, RRM) protein 3	11.2356	10.5642	0.671433	1.59265	0.000181126	0.0105641
AK125309P03307	AK125309	N/A	Homo sapiens cDNA FLJ43319 fis, clone NT2RI2019751.	9.08471	8.41321	0.671498	1.59273	0.0012512	0.0333947
NM_024627P05231	NM_024627	FLJ21125	hypothetical protein FLJ21125	12.0073	11.3357	0.671603	1.59284	0.00150263	0.0373915
BC008887P00100	BC008887	C9orf16	chromosome 9 open reading frame 16	12.897	12.225	0.672025	1.59331	0.000736465	0.024403
AK097178P01057	AK097178	HDAC9	histone deacetylase 9	11.3377	10.6647	0.67293	1.59431	0.00219507	0.0465411
AF289560P01053	AF289560	MPPE1	metallophosphoesterase 1	12.6236	11.9502	0.673376	1.5948	0.00160647	0.0389041
BC022230P04139	BC022230	PITPNM1	phosphatidylinositol transfer protein, membrane-associated 1	11.6903	11.0168	0.673407	1.59483	0.000331753	0.0151639
CR610555P01506	CR610555	VIPR2	vasoactive intestinal peptide receptor 2	11.2399	10.5662	0.673649	1.5951	0.00081731	0.0260174
NM_005264P01477	NM_005264	GFRA1	GDNF family receptor alpha 1	10.8358	10.1618	0.67398	1.59547	0.000993064	0.0290548
NM_152470P05145	NM_152470	RNF165	ring finger protein 165	11.1347	10.4606	0.674046	1.59554	0.000258654	0.0130488
BC009835P01116	BC009835	ANKH	ankylosis, progressive homolog (mouse)	13.1866	12.5124	0.674137	1.59564	0.00109165	0.0308153
XM_371777P01760	XM_371777	ICHTHYIN	ichthyin protein	10.0085	9.33437	0.674139	1.59564	0.0020704	0.0449627
NM_138479P01817	NM_138479	LOC148898	hypothetical protein BC007899	12.2107	11.5366	0.674152	1.59566	0.00160548	0.0389003
BC017445P02301	BC017445	EPB49	erythrocyte membrane protein band 4.9 (dematin)	11.5994	10.9251	0.674284	1.5958	0.000109338	0.00767422
NM_016014P01107	NM_016014	C9orf77	chromosome 9 open reading frame 77	13.3887	12.7142	0.674491	1.59603	0.000205362	0.0113912
BC050073P01162	BC050073	ACSL1	acyl-CoA synthetase long-chain family member 1	12.4972	11.8224	0.674841	1.59642	0.000743291	0.0245601
BC011024P00161	BC011024	CLEC3B	C-type lectin domain family 3, member B	9.12088	8.44603	0.674858	1.59644	0.00082007	0.0260717
NM_003183P02304	NM_003183	ADAM17	ADAM metallopeptidase domain 17 (tumor necrosis factor, alpha, converting enzyme)	13.9442	13.2693	0.674951	1.59654	0.000915416	0.0278312
NM_003525P00215	NM_003525	HIST1H2BI	histone 1, H2bi	12.3738	11.6988	0.674979	1.59657	0.00135876	0.0351603
BX537769P01462	BX537769	CTNNA2	catenin (cadherin-associated protein), alpha 2	11.7457	11.0706	0.675117	1.59673	0.00166126	0.039635
BC013395P01927	BC013395	ZNF74	zinc finger protein 74 (Cos52)	13.4586	12.7829	0.675756	1.59743	0.000227464	0.0120693
NM_018280P01638	NM_018280	FLJ10945	hypothetical protein FLJ10945	10.3722	9.69618	0.676055	1.59777	0.00141455	0.036038
XM_928792P00420	XM_928792	39692	septin 8	12.6358	11.9596	0.676163	1.59788	0.00147748	0.0370549
BC015763P01837	BC015763	EPS8L1	EPS8-like 1	11.1495	10.4733	0.676215	1.59794	0.00217337	0.0463228
NM_001702P04625	NM_001702	BAI1	brain-specific angiogenesis inhibitor 1	10.0534	9.37718	0.676234	1.59796	0.00179795	0.0412211
BC002944P00362	BC002944	EPPB9	B9 protein	12.9434	12.2671	0.676373	1.59812	0.000478183	0.0187692
NM_194325P02232	NM_194325	ZNF30	zinc finger protein 30 (KOX 28)	12.7726	12.0962	0.676383	1.59813	0.000723261	0.0241828
BC093099P01776	BC093099	SLC35E4	solute carrier family 35, member E4	12.9802	12.3037	0.676533	1.59829	0.000621657	0.022172
NM_014367P00325	NM_014367	C3orf28	chromsome 3 open reading frame 28	13.4046	12.728	0.676584	1.59835	0.00124585	0.0333281
NM_138410P00435	NM_138410	CMTM7	CKLF-like MARVEL transmembrane domain containing 7	13.0461	12.3695	0.676596	1.59836	0.000166895	0.0100869
AB080587P06334	AB080587	BRWD1	bromodomain and WD repeat domain containing 1	11.8418	11.165	0.676838	1.59863	0.00044874	0.0180859
NM_181311P00767	NM_181311	TAZ	tafazzin (cardiomyopathy, dilated 3A (X-linked)	13.1984	12.5215	0.676875	1.59867	0.000198898	0.0111728
NM_152470P05161	NM_152470	RNF165	ring finger protein 165	11.4798	10.8029	0.676918	1.59872	0.000440272	0.0179199
XM_929975P00724	XM_929975	LOC646996	similar to RAB42, member RAS homolog family	11.3198	10.6426	0.677214	1.59905	0.00184503	0.0419475
NM_144660P00593	NM_144660	SAMD8	sterile alpha motif domain containing 8	12.8269	12.1492	0.677644	1.59953	0.00222104	0.0468115
NM_181454P00165	NM_181454	MRPL55	mitochondrial ribosomal protein L55	12.1701	11.4923	0.677764	1.59966	0.000125137	0.0083721
BC000612P00370	BC000612	KATNAL1	katanin p60 subunit A-like 1	12.1201	11.4419	0.678256	1.6002	0.0021361	0.0457717
BC106879P01125	BC106879	STRN	striatin, calmodulin binding protein	12.2463	11.568	0.678317	1.60027	4.90653e-05	0.00474714
BC030776P01540	BC030776	IFT88	intraflagellar transport 88 homolog (Chlamydomonas)	13.3578	12.6794	0.678385	1.60035	0.000364893	0.0159727
AK074635P01182	AK074635	N/A	Homo sapiens cDNA FLJ90154 fis, clone HEMBB1002162, weakly similar to Homo sapiens genethonin 1 mRNA.	9.89692	9.21854	0.678385	1.60035	0.00165877	0.0396309
AK023261P01067	AK023261	GMCL1	germ cell-less homolog 1 (Drosophila)	12.5589	11.8804	0.678465	1.60044	0.000714981	0.0240091
NM_002183P00653	NM_002183	IL3RA	interleukin 3 receptor, alpha (low affinity)	10.2611	9.58239	0.678749	1.60075	0.000696184	0.0235871
XM_928693P08818	XM_928693	STARD9	START domain containing 9	11.826	11.1469	0.679041	1.60107	0.000190707	0.0108873
BC009568P00552	BC009568	SYNGR3	synaptogyrin 3	13.3392	12.6601	0.679055	1.60109	0.000146788	0.00932628
AK026278P01071	AK026278	C5orf14	chromosome 5 open reading frame 14	12.3786	11.6996	0.679065	1.6011	0.00227221	0.0475115
BC012474P00997	BC012474	HEXIM2	hexamthylene bis-acetamide inducible 2	11.6891	11.01	0.679102	1.60114	0.00229002	0.0477283
XM_934465P00553	XM_934465	LOC647184	hypothetical protein LOC647184	11.0213	10.3422	0.679117	1.60116	0.000780763	0.0253284
AK054965P00274	AK054965	N/A	Homo sapiens cDNA FLJ30403 fis, clone BRACE2008480.	10.0178	9.3386	0.679208	1.60126	0.00126648	0.0336437
BC075058P00860	BC075058	TRIM68	tripartite motif-containing 68	12.7345	12.0548	0.679669	1.60177	0.000350132	0.0156366
AY310359P01330	AY310359	CYP1A1	cytochrome P450, family 1, subfamily A, polypeptide 1	10.7007	10.0208	0.679928	1.60206	0.00119232	0.0324286
NM_178868P00613	NM_178868	CMTM8	CKLF-like MARVEL transmembrane domain containing 8	11.439	10.7588	0.6802	1.60236	0.000288923	0.0139527
DQ288859P00609	DQ288859	CENTA2	centaurin, alpha 2	10.3407	9.66029	0.680362	1.60254	0.00090342	0.0276381
BC093985P00133	BC093985	DEFB4	defensin, beta 4	8.02251	7.3421	0.680408	1.60259	0.00223325	0.0469916
NM_152274P00687	NM_152274	FAM58A	family with sequence similarity 58, member A	11.7774	11.0969	0.680541	1.60274	0.00238043	0.0489344
XM_927972P00224	XM_927972	LOC644887	hypothetical protein LOC644887	10.4064	9.72563	0.680754	1.60298	8.1171e-05	0.00640638
NM_002978P02190	NM_002978	SCNN1D	sodium channel, nonvoltage-gated 1, delta	10.643	9.96178	0.681235	1.60351	0.00181876	0.0415459
NM_014741P03247	NM_014741	KIAA0652	KIAA0652	12.579	11.8976	0.681418	1.60372	0.000193371	0.0109971
XM_932012P00125	XM_932012	LOC643401	hypothetical protein LOC643401	10.5658	9.88423	0.681534	1.60384	0.000840573	0.0264689
AY358154P00832	AY358154	FANK1	fibronectin type III and ankyrin repeat domains 1	13.6394	12.9578	0.681642	1.60396	0.00229308	0.0477283
XM_927142P00298	XM_927142	LQK1	LQK1 hypothetical protein short isoform	12.7872	12.1055	0.681643	1.60397	0.000309648	0.0145523
NM_022756P01659	NM_022756	C1orf149	chromosome 1 open reading frame 149	11.6481	10.9662	0.681879	1.60423	0.000652391	0.0227357
AF155381P02199	AF155381	ADAM22	ADAM metallopeptidase domain 22	13.4609	12.7789	0.682018	1.60438	2.8475e-05	0.00343307
BC064537P02761	BC064537	N/A	Homo sapiens cDNA clone IMAGE:5722902, partial cds.	12.0979	11.4157	0.682109	1.60448	0.000533953	0.0200818
NM_001030272P01336	NM_001030272	ARNTL	aryl hydrocarbon receptor nuclear translocator-like	12.2131	11.531	0.682131	1.60451	5.46005e-05	0.00506577
BC050073P01111	BC050073	ACSL1	acyl-CoA synthetase long-chain family member 1	12.6857	12.0031	0.682528	1.60495	0.00244666	0.049779
XM_930986P00460	XM_930986	LOC642466	region containing family with sequence similarity 7, member A1	11.3978	10.7146	0.683127	1.60562	0.000235455	0.0123444
BC041377P04055	BC041377	C9orf127	chromosome 9 open reading frame 127	13.3573	12.6741	0.683164	1.60566	7.51251e-05	0.00614045
NM_152334P01800	NM_152334	TARSL2	threonyl-tRNA synthetase-like 2	12.4174	11.7341	0.683279	1.60579	0.00241561	0.0494617
XM_931426P00931	XM_931426	LOC643234	hypothetical protein LOC643234	10.6387	9.9554	0.683296	1.6058	0.00155144	0.0380967
NM_000419P02332	NM_000419	ITGA2B	integrin, alpha 2b (platelet glycoprotein IIb of IIb/IIIa complex, antigen CD41)	9.98615	9.30262	0.683534	1.60607	0.000868309	0.0270206
BC060786P03415	BC060786	DDEFL1	development and differentiation enhancing factor-like 1	13.0466	12.363	0.683537	1.60607	0.000209653	0.0115326
BX647768P01412	BX647768	LOC153222	adult retina protein	13.179	12.4954	0.683592	1.60613	0.000379726	0.0163749
NM_001003940P03451	NM_001003940	BMF	Bcl2 modifying factor	12.7607	12.0768	0.68382	1.60639	0.000534117	0.0200826
NM_018322P00616	NM_018322	C6orf64	chromosome 6 open reading frame 64	12.2533	11.5693	0.683954	1.60654	0.00114963	0.0317543
NM_194299P01729	NM_194299	LOC221711	hypothetical protein LOC221711	11.3696	10.6856	0.683987	1.60657	0.000154299	0.00960739
AK130743P01095	AK130743	KIAA0828	KIAA0828 protein	11.7364	11.0524	0.684073	1.60667	0.00085569	0.0267407
M37825P00441	M37825	FGF5	fibroblast growth factor 5	10.5035	9.81944	0.684108	1.60671	0.00151925	0.0376643
BC050693P01220	BC050693	TSNAXIP1	translin-associated factor X interacting protein 1	12.4239	11.7397	0.684235	1.60685	0.000436977	0.0178428
BC112391P02729	BC112391	CAST1	CAZ-associated structural protein	10.6626	9.97813	0.68447	1.60711	0.000839007	0.0264508
XM_114973P02786	XM_114973	EPHA6	EPH receptor A6	11.6202	10.9356	0.684589	1.60724	0.000454993	0.0182122
NM_024614P01552	NM_024614	FLJ13197	hypothetical protein FLJ13197	10.3642	9.67905	0.685195	1.60792	0.0008005	0.0257103
NM_003043P04233	NM_003043	SLC6A6	solute carrier family 6 (neurotransmitter transporter, taurine), member 6	12.44	11.7546	0.685346	1.60809	0.000638548	0.0225108
NM_183357P02853	NM_183357	ADCY5	adenylate cyclase 5	9.98292	9.29757	0.685349	1.60809	0.00210997	0.0454766
NM_001661P00988	NM_001661	ARL4D	ADP-ribosylation factor-like 4D	12.8596	12.1734	0.686174	1.60901	0.000121963	0.00823445
AF212234P00602	AF212234	PECR	peroxisomal trans-2-enoyl-CoA reductase	12.5684	11.8822	0.686184	1.60902	0.00229699	0.0477944
BC064479P00892	BC064479	DIXDC1	DIX domain containing 1	11.1908	10.5046	0.686206	1.60905	0.000413323	0.0172789
NM_006769P01118	NM_006769	LMO4	LIM domain only 4	11.9215	11.2352	0.686339	1.60919	0.0023426	0.0483768
BC040224P00802	BC040224	AK3L1	adenylate kinase 3-like 1	13.3479	12.6616	0.68639	1.60925	0.000159672	0.00980255
BC026060P01483	BC026060	CAMKK2	calcium/calmodulin-dependent protein kinase kinase 2, beta	13.0341	12.3477	0.686397	1.60926	0.00200698	0.0442081
NM_004711P03651	NM_004711	SYNGR1	synaptogyrin 1	12.0254	11.3388	0.686539	1.60942	0.000267266	0.0133185
NM_138423P02521	NM_138423	CASC4	cancer susceptibility candidate 4	13.3876	12.7008	0.68679	1.6097	0.00050811	0.0194439
AK124126P01784	AK124126	N/A	Homo sapiens cDNA FLJ42132 fis, clone TESTI2034997.	7.85293	7.16497	0.687956	1.611	0.000663961	0.0229278
AY755627P00407	AY755627	AGER	advanced glycosylation end product-specific receptor	12.0674	11.379	0.688378	1.61147	0.000676843	0.0231614
NM_000259P04909	NM_000259	MYO5A	myosin VA (heavy polypeptide 12, myoxin)	11.0559	10.3672	0.688683	1.61181	0.000790292	0.0255002
BC006300P00504	BC006300	C1orf170	chromosome 1 open reading frame 170	9.35277	8.66361	0.689164	1.61235	0.00235946	0.0486462
NM_020437P01577	NM_020437	ASPHD2	aspartate beta-hydroxylase domain containing 2	12.4171	11.7276	0.68953	1.61276	0.000647329	0.0226777
BC033826P00722	BC033826	P2RX4	purinergic receptor P2X, ligand-gated ion channel, 4	11.4825	10.7929	0.689619	1.61286	0.000422901	0.0174924
M79462P03678	M79462	PML	promyelocytic leukemia	11.6133	10.9235	0.689722	1.61297	0.000304154	0.0143567
BC110623P01836	BC110623	LOC168850	hypothetical protein LOC168850	12.6292	11.9393	0.689886	1.61316	0.000387152	0.0165715
XM_933340P00763	XM_933340	LOC653432	similar to NADH dehydrogenase (ubiquinone) 1 beta subcomplex, 4, 15kDa	10.6765	9.98635	0.69011	1.61341	0.0002009	0.0112477
BC018104P00369	BC018104	RNF141	ring finger protein 141	12.823	12.1324	0.690556	1.6139	0.000485455	0.0189277
BC013912P00718	BC013912	TTC26	tetratricopeptide repeat domain 26	12.7756	12.085	0.690616	1.61397	0.00229971	0.0478113
BC069327P00371	BC069327	MYH7B	myosin, heavy polypeptide 7B, cardiac muscle, beta	9.97449	9.28356	0.690928	1.61432	0.00162955	0.0392729
BC110460P00892	BC110460	EHHADH	enoyl-Coenzyme A, hydratase/3-hydroxyacyl Coenzyme A dehydrogenase	12.4996	11.8085	0.691178	1.6146	3.34691e-05	0.00377223
NM_130898P01074	NM_130898	CREB3L4	cAMP responsive element binding protein 3-like 4	12.0054	11.3142	0.691199	1.61462	0.00217766	0.046361
BC066899P01587	BC066899	FLJ90013	hypothetical protein FLJ90013	12.5539	11.8626	0.69131	1.61475	0.00112711	0.0314237
XM_376905P00198	XM_376905	LOC645419	similar to Multiple EGF-like-domain protein 5 precursor (Multiple epidermal growth factor-like domains 9)	11.6847	10.9933	0.691382	1.61483	0.00142184	0.0361706
NM_002252P01279	NM_002252	KCNS3	potassium voltage-gated channel, delayed-rectifier, subfamily S, member 3	9.06806	8.37656	0.691505	1.61497	0.00162123	0.0391262
XM_379454P03310	XM_379454	LOC401284	hypothetical gene supported by AK095077	11.2378	10.5462	0.691618	1.61509	0.000914145	0.0278145
BC033095P00900	BC033095	HIST1H3D	histone 1, H3d	10.2536	9.56182	0.691816	1.61532	0.000605872	0.0217566
AF388365P02480	AF388365	MED12L	mediator of RNA polymerase II transcription, subunit 12 homolog (S. cerevisiae)-like	10.221	9.52896	0.692059	1.61559	0.000320549	0.0148504
BC078658P00764	BC078658	TMEM35	transmembrane protein 35	12.5792	11.8869	0.692289	1.61584	0.0018092	0.0413757
NM_001008272P00855	NM_001008272	TAGLN3	transgelin 3	12.4892	11.7969	0.692356	1.61592	0.000569419	0.0208853
BC029796P00432	BC029796	LOC116349	hypothetical protein BC014011	11.5206	10.8279	0.692638	1.61624	0.00203877	0.0445939
NM_014583P01032	NM_014583	LMCD1	LIM and cysteine-rich domains 1	11.6477	10.9546	0.693133	1.61679	0.000219931	0.0118323
BC027855P00923	BC027855	FRZB	frizzled-related protein	12.1616	11.4679	0.693682	1.61741	0.00144559	0.0364837
BC017166P01408	BC017166	GPC4	glypican 4	9.19988	8.50535	0.69453	1.61836	0.00173352	0.0404698
XM_926775P00785	XM_926775	LOC643444	similar to WAS protein homology region 2 domain containing 1-like 1	10.836	10.1411	0.694942	1.61882	0.000220755	0.0118448
BC106879P02039	BC106879	STRN	striatin, calmodulin binding protein	12.4589	11.7638	0.695033	1.61892	0.000413793	0.0172789
AB000781P05080	AB000781	KNDC1	kinase non-catalytic C-lobe domain (KIND) containing 1	9.41745	8.72222	0.695234	1.61915	0.00107305	0.0305116
NM_006500P02965	NM_006500	MCAM	melanoma cell adhesion molecule	11.7666	11.0709	0.695715	1.61969	0.000499703	0.0192792
NM_014802P03116	NM_014802	KIAA0528	KIAA0528	12.3815	11.6858	0.695739	1.61971	9.11312e-05	0.00682004
NM_022062P03107	NM_022062	PKNOX2	PBX/knotted 1 homeobox 2	9.3051	8.60922	0.695875	1.61987	0.0021885	0.0464819
NM_015888P01217	NM_015888	HOOK1	hook homolog 1 (Drosophila)	10.7486	10.0526	0.695972	1.61998	0.00153793	0.037926
BC014473P00739	BC014473	CEACAM1	carcinoembryonic antigen-related cell adhesion molecule 1 (biliary glycoprotein)	9.11192	8.41569	0.696235	1.62027	0.00236374	0.0486914
NM_002607P01836	NM_002607	PDGFA	platelet-derived growth factor alpha polypeptide	10.5274	9.83092	0.696438	1.6205	0.00140016	0.0358186
AY941828P01015	AY941828	GFRA2	GDNF family receptor alpha 2	10.4502	9.75367	0.69656	1.62064	0.000329564	0.0151132
AY358442P03408	AY358442	SIDT2	SID1 transmembrane family, member 2	12.8299	12.1329	0.697006	1.62114	0.00150118	0.0373812
NM_176816P03187	NM_176816	KENAE	Kenae	12.2421	11.5451	0.697049	1.62118	0.00176628	0.0408602
NM_144598P00969	NM_144598	LRRC28	leucine rich repeat containing 28	12.6145	11.9175	0.697065	1.6212	0.00105566	0.0302416
AJ290393P01670	AJ290393	BCDO2	beta-carotene dioxygenase 2	10.4072	9.71008	0.697153	1.6213	0.00113272	0.0314939
AY374131P00444	AY374131	MTHFD1L	methylenetetrahydrofolate dehydrogenase (NADP+ dependent) 1-like	12.3084	11.6111	0.697281	1.62145	8.09948e-05	0.0064058
NM_032360P00161	NM_032360	ACBD6	acyl-Coenzyme A binding domain containing 6	13.3802	12.6827	0.697517	1.62171	0.000202322	0.0112852
NM_002560P00735	NM_002560	P2RX4	purinergic receptor P2X, ligand-gated ion channel, 4	12.5729	11.8751	0.69774	1.62196	0.00152194	0.0377109
NM_001029839P01764	NM_001029839	C3orf23	chromosome 3 open reading frame 23	12.2835	11.5855	0.69794	1.62219	0.00050107	0.0193019
XM_932015P00026	XM_932015	LOC643401	hypothetical protein LOC643401	9.71898	9.02087	0.698113	1.62238	0.000117911	0.00805491
DQ148484P00225	DQ148484	KCNIP2	Kv channel interacting protein 2	11.516	10.8176	0.698348	1.62265	0.000860119	0.0268372
NM_006991P04061	NM_006991	ZNF197	zinc finger protein 197	12.0726	11.3736	0.698955	1.62333	0.00226561	0.0474656
NM_173341P01119	NM_173341	PHF7	PHD finger protein 7	10.4053	9.70622	0.699082	1.62347	0.00186252	0.0422152
BC048286P01117	BC048286	DBNDD2	dysbindin (dystrobrevin binding protein 1) domain containing 2	13.3422	12.6429	0.699272	1.62369	4.95856e-05	0.00477111
NM_001001939P00310	NM_001001939	PCBD1	pterin-4 alpha-carbinolamine dehydratase/dimerization cofactor of hepatocyte nuclear factor 1 alpha (TCF1)	14.4123	13.7127	0.699532	1.62398	0.000306694	0.0144404
BC026346P01972	BC026346	FAM84A	family with sequence similarity 84, member A	11.3356	10.6358	0.699767	1.62424	0.00047204	0.0186389
NM_173811P00523	NM_173811	FLJ32675	hypothetical protein FLJ32675	12.9808	12.2808	0.69993	1.62443	0.000780893	0.0253284
AJ535839P01522	AJ535839	FUT10	fucosyltransferase 10 (alpha (1,3) fucosyltransferase)	12.7365	12.0363	0.700202	1.62473	0.000112972	0.00783125
NM_006810P00891	NM_006810	PDIA5	protein disulfide isomerase family A, member 5	12.4741	11.7739	0.700266	1.6248	0.000317723	0.0147782
BC068098P00717	BC068098	SFT2D2	SFT2 domain containing 2	12.3917	11.6912	0.700463	1.62503	0.000652223	0.0227357
BC009835P01108	BC009835	ANKH	ankylosis, progressive homolog (mouse)	13.1266	12.4261	0.700579	1.62516	0.000256373	0.0130086
NM_182703P02303	NM_182703	ANKDD1A	ankyrin repeat and death domain containing 1A	12.3286	11.6279	0.700651	1.62524	0.00195323	0.0435108
BC033740P02586	BC033740	TNXB	tenascin XB	9.75788	9.0572	0.700681	1.62527	0.00152484	0.0377561
NM_152497P01103	NM_152497	FLJ32206	hypothetical protein FLJ32206	9.60098	8.90025	0.70073	1.62533	0.000139504	0.00901476
XM_375163P01158	XM_375163	LOC400320	similar to Golgi autoantigen, golgin subfamily A member 2 (Golgi matrix protein GM130)	10.5299	9.82916	0.700733	1.62533	0.00240397	0.0492666
NM_004841P03284	NM_004841	RASAL2	RAS protein activator like 2	12.2829	11.5821	0.700781	1.62538	0.00171707	0.0402673
NM_023001P03145	NM_023001	ARID4A	AT rich interactive domain 4A (RBP1-like)	12.0488	11.3477	0.701096	1.62574	0.00212083	0.0456264
BC098583P04850	BC098583	CDON	Cdon homolog (mouse)	12.5353	11.8338	0.701531	1.62623	0.000485011	0.0189218
NM_000828P02229	NM_000828	GRIA3	glutamate receptor, ionotrophic, AMPA 3	10.1594	9.45748	0.701925	1.62667	0.000892538	0.0274393
AK021445P00667	AK021445	PCNXL2	pecanex-like 2 (Drosophila)	13.3839	12.6819	0.702043	1.62681	0.000253048	0.0129007
NM_031914P01694	NM_031914	SYT16	synaptotagmin XVI	11.0038	10.3014	0.702363	1.62717	0.000348845	0.0156199
L02840P02946	L02840	KCNB1	potassium voltage-gated channel, Shab-related subfamily, member 1	10.1167	9.41423	0.702439	1.62725	0.00112833	0.0314413
NM_207328P01872	NM_207328	LOC150763	hypothetical protein LOC150763	10.1778	9.47507	0.702717	1.62757	0.00077302	0.0251952
NM_014454P02058	NM_014454	SESN1	sestrin 1	13.5991	12.8963	0.702762	1.62762	0.00207464	0.045015
NM_024693P00513	NM_024693	ECHDC3	enoyl Coenzyme A hydratase domain containing 3	12.2465	11.5437	0.702836	1.6277	0.00153905	0.037942
XM_927076P00145	XM_927076	LOC643797	hypothetical protein LOC643797	9.34026	8.63738	0.702879	1.62775	0.000330964	0.0151506
BC025266P01189	BC025266	TASP1	taspase, threonine aspartase, 1	12.3864	11.6835	0.702888	1.62776	0.000126117	0.00839755
BC031215P00676	BC031215	NUDT16	nudix (nucleoside diphosphate linked moiety X)-type motif 16	12.4362	11.7332	0.70298	1.62786	0.000779206	0.0253284
NM_014556P05999	NM_014556	EVC	Ellis van Creveld syndrome	11.8851	11.1818	0.703228	1.62814	0.00110915	0.0311346
XM_927884P01236	XM_927884	LOC653522	similar to hypothetical protein FLJ22679	12.6753	11.972	0.703278	1.6282	9.03712e-05	0.00678963
NM_194303P03808	NM_194303	C10orf39	chromosome 10 open reading frame 39	10.1784	9.47404	0.704368	1.62943	0.000175982	0.0103808
NM_203406P03118	NM_203406	LOC153364	similar to metallo-beta-lactamase superfamily protein	11.0333	10.329	0.70437	1.62943	0.000371844	0.0161883
NM_183239P01009	NM_183239	GSTO2	glutathione S-transferase omega 2	10.5511	9.84668	0.70441	1.62948	0.00225334	0.0473045
BC050396P00319	BC050396	ANKRD46	ankyrin repeat domain 46	12.8867	12.182	0.704678	1.62978	0.000341759	0.0154405
NM_014943P03081	NM_014943	ZHX2	zinc fingers and homeoboxes 2	12.1025	11.3977	0.704769	1.62988	0.00139784	0.035801
BC004878P00478	BC004878	TM2D2	TM2 domain containing 2	11.2495	10.5446	0.704912	1.63005	0.000213399	0.0116419
AY358082P00864	AY358082	LRRC28	leucine rich repeat containing 28	12.7584	12.0534	0.704947	1.63008	3.75259e-05	0.00406258
BC005141P00608	BC005141	GALK2	galactokinase 2	12.5703	11.8654	0.704965	1.6301	0.00070441	0.0237853
NM_009589P01086	NM_009589	ARSD	arylsulfatase D	9.43901	8.73402	0.704987	1.63013	0.000672853	0.0230886
NM_032139P03174	NM_032139	ANKRD27	ankyrin repeat domain 27 (VPS9 domain)	13.5649	12.8598	0.705066	1.63022	0.000955267	0.0284138
NM_003492P00015	NM_003492	CXorf12	chromosome X open reading frame 12	10.2134	9.50809	0.70533	1.63052	0.000221301	0.0118651
AY423442P00330	AY423442	BCL2L11	BCL2-like 11 (apoptosis facilitator)	11.5862	10.8807	0.705482	1.63069	0.0012494	0.0333657
NM_018354P00654	NM_018354	C20orf46	chromosome 20 open reading frame 46	10.9632	10.2575	0.705633	1.63086	0.00217676	0.0463599
BC052981P01283	BC052981	HIST1H3E	histone 1, H3e	11.3203	10.6143	0.705981	1.63125	0.000451209	0.0181198
BC075801P02146	BC075801	PARP8	poly (ADP-ribose) polymerase family, member 8	12.8315	12.1255	0.706081	1.63137	0.000865025	0.0269423
NM_002412P00449	NM_002412	MGMT	O-6-methylguanine-DNA methyltransferase	12.2775	11.5712	0.706267	1.63158	0.00241651	0.0494656
NM_000063P01296	NM_000063	C2	complement component 2	9.84062	9.13383	0.706785	1.63216	0.00128745	0.0339801
BC033780P01125	BC033780	ZADH2	zinc binding alcohol dehydrogenase, domain containing 2	13.7096	13.0026	0.707001	1.63241	0.000563008	0.020737
AK090455P05137	AK090455	BOC	Boc homolog (mouse)	10.7368	10.0297	0.707113	1.63253	0.00136049	0.0351863
NM_005853P00650	NM_005853	IRX5	iroquois homeobox protein 5	10.1605	9.45331	0.707167	1.6326	0.000264302	0.0132147
NM_032611P00661	NM_032611	PTP4A3	protein tyrosine phosphatase type IVA, member 3	11.5193	10.8121	0.707225	1.63266	0.000814334	0.025952
XM_037493P06375	XM_037493	SHANK3	SH3 and multiple ankyrin repeat domains 3	13.529	12.8208	0.708171	1.63373	0.00171301	0.0402053
NM_000053P05574	NM_000053	ATP7B	ATPase, Cu++ transporting, beta polypeptide	12.6782	11.9695	0.708725	1.63436	7.27483e-05	0.00604134
BC066965P00520	BC066965	C14orf148	chromosome 14 open reading frame 148	11.4891	10.7803	0.708756	1.63439	0.00184978	0.0420148
NM_002841P05427	NM_002841	PTPRG	protein tyrosine phosphatase, receptor type, G	11.5653	10.8565	0.708806	1.63445	0.00167575	0.0397584
NM_014556P05692	NM_014556	EVC	Ellis van Creveld syndrome	12.7176	12.0087	0.708903	1.63456	0.00137769	0.0354666
NM_000170P03087	NM_000170	GLDC	glycine dehydrogenase (decarboxylating	13.5336	12.8247	0.708927	1.63459	8.36687e-05	0.00651051
XM_376905P00350	XM_376905	LOC645419	similar to Multiple EGF-like-domain protein 5 precursor (Multiple epidermal growth factor-like domains 9)	11.1769	10.468	0.708951	1.63461	0.00118485	0.032288
BC088361P00108	BC088361	OCIAD1	OCIA domain containing 1	13.6917	12.9827	0.708986	1.63465	0.000433241	0.0177428
NM_001010851P01517	NM_001010851	LOC90321	hypothetical protein LOC90321	12.5096	11.8001	0.709415	1.63514	6.77898e-05	0.00579041
BC101027P02314	BC101027	MMEL1	membrane metallo-endopeptidase-like 1	11.8118	11.1023	0.709434	1.63516	0.000409718	0.017165
NM_032044P00714	NM_032044	REG4	regenerating islet-derived family, member 4	9.34584	8.6362	0.709639	1.63539	0.00174975	0.0407044
NM_052899P03597	NM_052899	KIAA1893	G protein-regulated inducer of neurite outgrowth 1	13.7429	13.0332	0.709661	1.63542	0.000510936	0.0194882
AJ968414P00329	AJ968414	CRELD2	cysteine-rich with EGF-like domains 2	13.1433	12.4336	0.709722	1.63549	0.000947868	0.028326
AJ310724P00401	AJ310724	DDC	dopa decarboxylase (aromatic L-amino acid decarboxylase)	12.8913	12.1814	0.709942	1.63574	0.000702754	0.0237587
BC037207P01862	BC037207	KIAA1600	KIAA1600	12.1272	11.4172	0.710033	1.63584	2.18396e-05	0.0028756
AK093313P01417	AK093313	TTC21A	tetratricopeptide repeat domain 21A	12.0248	11.3148	0.710057	1.63587	0.000244213	0.0126248
NM_133371P02700	NM_133371	MYOZ3	myozenin 3	10.7071	9.99692	0.710188	1.63602	0.000859824	0.026834
NM_015684P00817	NM_015684	ATP5S	ATP synthase, H+ transporting, mitochondrial F0 complex, subunit s (factor B)	11.9672	11.2568	0.710384	1.63624	0.00178225	0.0410551
XM_930354P00178	XM_930354	C14orf144	chromosome 14 open reading frame 144	11.2357	10.5253	0.710412	1.63627	0.00169679	0.0399793
NM_032611P00477	NM_032611	PTP4A3	protein tyrosine phosphatase type IVA, member 3	13.5303	12.8198	0.710493	1.63636	0.00172583	0.040387
BC098568P03559	BC098568	C14orf102	chromosome 14 open reading frame 102	12.3617	11.6512	0.710535	1.63641	0.000130313	0.00857908
BC014022P00384	BC014022	LOC116143	monad	13.1135	12.403	0.710554	1.63643	0.000433331	0.0177428
BC085608P01191	BC085608	EVC	Ellis van Creveld syndrome	10.4899	9.77905	0.710879	1.6368	0.000646868	0.0226729
NM_019064P05438	NM_019064	SDK2	sidekick homolog 2 (chicken)	10.6556	9.94429	0.711308	1.63729	0.00212466	0.0456874
NM_024805P01193	NM_024805	C18orf22	chromosome 18 open reading frame 22	12.2239	11.5125	0.711351	1.63734	0.000169182	0.0101768
NM_001029954P00303	NM_001029954	ARMETL1	arginine-rich, mutated in early stage tumors-like 1	10.6058	9.89426	0.711521	1.63753	0.000314893	0.0146838
AK092360P01594	AK092360	CCNJ	cyclin J	11.6396	10.9278	0.711758	1.6378	0.0020025	0.0441455
NM_001007022P01577	NM_001007022	ODF2L	outer dense fiber of sperm tails 2-like	11.837	11.1252	0.711822	1.63787	0.000122862	0.00826548
NM_019073P00832	NM_019073	SPATA6	spermatogenesis associated 6	12.122	11.4098	0.712218	1.63832	0.000198088	0.0111372
NM_004186P02967	NM_004186	SEMA3F	sema domain, immunoglobulin domain (Ig), short basic domain, secreted, (semaphorin) 3F	10.2424	9.52966	0.712766	1.63894	0.00123751	0.0331809
XM_932015P00023	XM_932015	LOC643401	hypothetical protein LOC643401	9.80132	9.08832	0.713004	1.63921	0.00207926	0.0450434
NM_006604P00856	NM_006604	RFPL3	ret finger protein-like 3	11.4032	10.6901	0.713151	1.63938	0.000639702	0.0225299
NM_001039183P00476	NM_001039183	SRG	survival-related gene	10.5903	9.87705	0.713224	1.63946	0.000918162	0.0278723
BC104024P00851	BC104024	TTLL9	tubulin tyrosine ligase-like family, member 9	10.525	9.81171	0.713269	1.63951	0.00028347	0.0137994
NM_033147P01135	NM_033147	DTNB	dystrobrevin, beta	11.9816	11.2683	0.713321	1.63957	3.80568e-05	0.00408552
NM_017617P08306	NM_017617	NOTCH1	Notch homolog 1, translocation-associated (Drosophila)	12.6462	11.9326	0.71355	1.63983	0.0022325	0.0469829
BC101817P01435	BC101817	OATL1	ornithine aminotransferase-like 1	12.5595	11.8458	0.713752	1.64006	0.00133435	0.0347209
NM_001013712P01861	NM_001013712	LOC440925	hypothetical gene supported by AK123485	9.39952	8.68559	0.713927	1.64026	0.000725539	0.0242239
NM_198536P00093	NM_198536	UNQ501	MBC3205	12.7123	11.9982	0.714077	1.64043	0.000288907	0.0139527
NM_014246P10550	NM_014246	CELSR1	cadherin, EGF LAG seven-pass G-type receptor 1 (flamingo homolog, Drosophila)	11.8935	11.1791	0.714383	1.64078	0.00103947	0.0299801
BC013422P00168	BC013422	RNF170	ring finger protein 170	13.2264	12.5117	0.714702	1.64114	0.000271347	0.013447
NM_152697P02085	NM_152697	SLC44A5	solute carrier family 44, member 5	12.0045	11.2897	0.714741	1.64119	0.00027669	0.0136154
BC047675P01164	BC047675	FLJ12700	hypothetical protein FLJ12700	13.0108	12.296	0.71479	1.64124	0.000293353	0.0141035
BC112268P00585	BC112268	FAM19A3	family with sequence similarity 19 (chemokine (C-C motif)-like), member A3	9.6102	8.89532	0.714889	1.64136	0.00128461	0.0339436
AK092666P01020	AK092666	STEAP2	six transmembrane epithelial antigen of the prostate 2	10.2712	9.55578	0.715468	1.64202	0.000668438	0.0229918
NM_024926P01559	NM_024926	TTC26	tetratricopeptide repeat domain 26	12.713	11.9972	0.715808	1.6424	0.000670023	0.023018
NM_138431P00979	NM_138431	MFSD3	major facilitator superfamily domain containing 3	12.9065	12.1906	0.715976	1.64259	0.0016474	0.0394655
BC075082P00310	BC075082	PDE7B	phosphodiesterase 7B	11.1188	10.4026	0.71621	1.64286	0.00195102	0.0434823
BC007251P00426	BC007251	C14orf128	chromosome 14 open reading frame 128	12.195	11.4787	0.716328	1.64299	0.00198746	0.0439756
NM_173631P01477	NM_173631	ZNF547	zinc finger protein 547	11.6635	10.9471	0.716455	1.64314	0.00117279	0.0321219
CR749502P00582	CR749502	N/A	Homo sapiens mRNA	12.803	12.0865	0.716492	1.64318	0.000952116	0.0283928
NM_032294P03040	NM_032294	CAMKK1	calcium/calmodulin-dependent protein kinase kinase 1, alpha	11.2575	10.5409	0.716602	1.64331	0.00108218	0.0306707
NM_018000P00898	NM_018000	DSU	dilute suppressor	9.90446	9.18766	0.716795	1.64353	0.00170883	0.040141
NM_024830P02991	NM_024830	AYTL2	acyltransferase like 2	12.607	11.8899	0.717158	1.64394	3.55325e-05	0.00391801
NM_007048P02535	NM_007048	BTN3A1	butyrophilin, subfamily 3, member A1	12.4639	11.7465	0.717341	1.64415	0.00120831	0.0327173
AK131291P02163	AK131291	N/A	Homo sapiens cDNA FLJ16245 fis, clone HCHON2000743.	12.1334	11.4159	0.717468	1.64429	0.000834624	0.0263766
NM_053017P01070	NM_053017	ART5	ADP-ribosyltransferase 5	9.2983	8.58081	0.717487	1.64431	0.00060655	0.0217718
BC112295P00376	BC112295	NOS1AP	nitric oxide synthase 1 (neuronal) adaptor protein	10.3126	9.59512	0.717522	1.64436	0.00219814	0.046563
NM_153213P01785	NM_153213	ARHGEF19	Rho guanine nucleotide exchange factor (GEF) 19	11.365	10.6474	0.717654	1.64451	0.00184105	0.041898
NM_002926P05530	NM_002926	RGS12	regulator of G-protein signalling 12	12.3466	11.6289	0.717712	1.64457	0.000174003	0.0103162
AK001253P01022	AK001253	DOCK10	dedicator of cytokinesis 10	11.9779	11.2602	0.717788	1.64466	0.000664836	0.0229426
NM_001025303P00318	NM_001025303	RP5-998N21.6	similar to histone H2B histone family	11.1113	10.3935	0.717825	1.6447	0.00217017	0.0462712
NM_014278P01826	NM_014278	HSPA4L	heat shock 70kDa protein 4-like	12.7346	12.0161	0.718541	1.64552	0.00201711	0.0443347
NM_001206P04132	NM_001206	KLF9	Kruppel-like factor 9	10.1735	9.45471	0.718757	1.64576	0.00176472	0.0408308
NM_152611P02617	NM_152611	C20orf75	chromosome 20 open reading frame 75	11.4865	10.7672	0.719333	1.64642	0.00164607	0.0394532
NM_006668P01172	NM_006668	CYP46A1	cytochrome P450, family 46, subfamily A, polypeptide 1	9.88781	9.1681	0.719712	1.64685	0.0024123	0.0494011
NM_032840P01685	NM_032840	SPRYD3	SPRY domain containing 3	13.1476	12.4278	0.719842	1.647	0.00191332	0.0430268
NM_024896P03935	NM_024896	KIAA1815	KIAA1815	11.4193	10.6994	0.719996	1.64718	0.000775342	0.0252492
NM_133625P01352	NM_133625	SYN2	synapsin II	11.885	11.1649	0.720134	1.64734	0.000780224	0.0253284
NM_019050P01999	NM_019050	USP53	ubiquitin specific peptidase 53	11.7221	11.0017	0.720412	1.64765	0.000765189	0.0250368
NM_016483P01215	NM_016483	PHF7	PHD finger protein 7	10.2096	9.48913	0.720486	1.64774	0.000886996	0.027359
AK128430P02128	AK128430	N/A	Homo sapiens cDNA FLJ46573 fis, clone THYMU3041603, moderately similar to Homo sapiens tubulin, gamma complex associated protein 2 (TUBGCP2).	11.453	10.7322	0.72077	1.64806	0.00188276	0.0425361
NM_199341P01947	NM_199341	LOC374920	hypothetical protein LOC374920	12.6863	11.9655	0.720789	1.64808	0.00201744	0.0443349
BC051831P02468	BC051831	WEE1	WEE1 homolog (S. pombe)	12.7071	11.9862	0.720954	1.64827	7.24145e-05	0.00602792
NM_001608P01413	NM_001608	ACADL	acyl-Coenzyme A dehydrogenase, long chain	9.67709	8.95609	0.720993	1.64832	0.000202349	0.0112852
NM_138557P02623	NM_138557	TLR4	toll-like receptor 4	9.802	9.08069	0.72131	1.64868	0.00080664	0.0258243
NM_144597P00266	NM_144597	C15orf40	chromosome 15 open reading frame 40	12.0299	11.3086	0.721344	1.64872	0.000863118	0.0269091
NM_006404P00957	NM_006404	PROCR	protein C receptor, endothelial (EPCR)	9.73004	9.00864	0.721395	1.64878	0.00183364	0.0417768
NM_015604P01243	NM_015604	WDR21A	WD repeat domain 21A	11.789	11.0672	0.721792	1.64923	0.000169348	0.0101807
BC037269P01292	BC037269	DYRK3	dual-specificity tyrosine-(Y)-phosphorylation regulated kinase 3	10.2922	9.57007	0.722076	1.64955	0.00207456	0.045015
NM_000314P02871	NM_000314	PTEN	phosphatase and tensin homolog (mutated in multiple advanced cancers 1)	12.8243	12.1021	0.722146	1.64963	0.00116121	0.0319358
AY208913P00339	AY208913	Gcom1	GRINL1A combined protein	10.4632	9.74092	0.722249	1.64975	0.00149444	0.0372934
BC058005P00857	BC058005	GPR1	G protein-coupled receptor 1	10.1633	9.44099	0.722298	1.64981	0.0018372	0.0418443
NM_001031682P01044	NM_001031682	GPR30	G protein-coupled receptor 30	11.5013	10.7782	0.72306	1.65068	0.00121373	0.032807
AK090455P05238	AK090455	BOC	Boc homolog (mouse)	10.2672	9.54338	0.723815	1.65154	0.000919865	0.0278999
NM_013259P01142	NM_013259	TAGLN3	transgelin 3	12.2157	11.4919	0.723836	1.65157	0.00136814	0.0353008
BC059364P00675	BC059364	ZADH1	zinc binding alcohol dehydrogenase, domain containing 1	12.564	11.8397	0.724297	1.6521	3.78551e-05	0.00407954
NM_175626P00237	NM_175626	RAB3IP	RAB3A interacting protein (rabin3)	12.2508	11.5265	0.724322	1.65212	7.91658e-05	0.00633037
AY732486P00104	AY732486	SERPING1	serpin peptidase inhibitor, clade G (C1 inhibitor), member 1, (angioedema, hereditary)	11.5922	10.8673	0.724931	1.65282	0.000215261	0.0116974
BC022878P01420	BC022878	ANKRD5	ankyrin repeat domain 5	12.2974	11.5724	0.724959	1.65285	0.000235529	0.0123444
NM_175872P02617	NM_175872	FLJ38451	FLJ38451 protein	11.2482	10.5232	0.725032	1.65294	3.25558e-05	0.00369307
CR606412P00771	CR606412	PROC	protein C (inactivator of coagulation factors Va and VIIIa)	10.2483	9.52284	0.725448	1.65341	0.00186512	0.0422535
NM_015060P01396	NM_015060	KIAA0241	KIAA0241	12.5134	11.7877	0.725677	1.65368	0.00033007	0.0151184
BC010931P00894	BC010931	MEF2B	MADS box transcription enhancer factor 2, polypeptide B (myocyte enhancer factor 2B)	11.9566	11.2307	0.725906	1.65394	0.000902849	0.0276372
XM_933081P00481	XM_933081	LOC645722	hypothetical protein LOC645722	12.6002	11.8734	0.72683	1.655	0.000969331	0.0286613
BC040924P00869	BC040924	SYT16	synaptotagmin XVI	11.3448	10.6179	0.726947	1.65513	0.000627401	0.0222715
BC066980P01184	BC066980	C5orf25	chromosome 5 open reading frame 25	13.053	12.326	0.727074	1.65528	0.000903686	0.0276381
NM_022467P01945	NM_022467	CHST8	carbohydrate (N-acetylgalactosamine 4-0) sulfotransferase 8	10.554	9.82677	0.727264	1.6555	0.00084623	0.0265636
NM_030819P00644	NM_030819	GFOD2	glucose-fructose oxidoreductase domain containing 2	13.355	12.6267	0.728261	1.65664	0.00147825	0.0370586
BC069385P00534	BC069385	PFKFB2	6-phosphofructo-2-kinase/fructose-2,6-biphosphatase 2	11.7701	11.0418	0.728332	1.65672	0.000884139	0.0273107
AK074447P01472	AK074447	FLJ23867	hypothetical protein FLJ23867	12.508	11.7796	0.728349	1.65674	0.00127601	0.0337842
NM_004276P00417	NM_004276	CABP1	calcium binding protein 1 (calbrain)	10.3593	9.63079	0.728493	1.65691	0.00227736	0.0475908
NM_003098P00884	NM_003098	SNTA1	syntrophin, alpha 1 (dystrophin-associated protein A1, 59kDa, acidic component)	11.8186	11.09	0.728576	1.657	0.00244096	0.0497328
NM_001032391P00656	NM_001032391	LCMT1	leucine carboxyl methyltransferase 1	13.3507	12.6217	0.728955	1.65744	6.42168e-05	0.00558443
NM_018179P03679	NM_018179	ATF7IP	activating transcription factor 7 interacting protein	13.4615	12.7325	0.729031	1.65753	0.00119746	0.0325116
BC031632P00870	BC031632	KIAA1257	KIAA1257	9.98707	9.25794	0.729134	1.65764	0.00142331	0.0361706
NM_022367P02247	NM_022367	SEMA4A	sema domain, immunoglobulin domain (Ig), transmembrane domain (TM) and short cytoplasmic domain, (semaphorin) 4A	10.7911	10.0616	0.729446	1.658	0.000138397	0.00895144
AY495087P01534	AY495087	PDE2A	phosphodiesterase 2A, cGMP-stimulated	9.78428	9.05462	0.729662	1.65825	0.000778876	0.0253284
BC022012P00532	BC022012	VSNL1	visinin-like 1	10.105	9.37503	0.730005	1.65864	0.00041142	0.0172106
NM_004277P00981	NM_004277	SLC25A27	solute carrier family 25, member 27	11.6285	10.8983	0.730189	1.65886	0.000232364	0.01225
AY253917P01903	AY253917	TRIM67	tripartite motif-containing 67	10.3159	9.5854	0.730541	1.65926	0.00172124	0.0403204
NM_199331P01567	NM_199331	HOMER2	homer homolog 2 (Drosophila)	11.1807	10.45	0.730678	1.65942	0.00105364	0.030211
NM_178562P01590	NM_178562	TSPAN33	tetraspanin 33	13.5126	12.7819	0.730693	1.65944	0.000314961	0.0146838
BC005895P00137	BC005895	COX11	COX11 homolog, cytochrome c oxidase assembly protein (yeast)	13.2483	12.5174	0.730868	1.65964	0.000298636	0.0142413
BX161511P00689	BX161511	N/A	human full-length cDNA clone CS0DK012YO09 of HeLa cells of Homo sapiens (human).	10.9236	10.1927	0.730913	1.65969	0.000281773	0.013755
BC027999P01094	BC027999	C1orf51	chromosome 1 open reading frame 51	10.6099	9.87884	0.731029	1.65982	0.000725699	0.0242239
NM_178450P00512	NM_178450	37681	membrane-associated ring finger (C3HC4) 3	11.5852	10.854	0.731264	1.66009	6.38188e-05	0.0055671
NM_172214P02254	NM_172214	CAMKK2	calcium/calmodulin-dependent protein kinase kinase 2, beta	13.0393	12.3076	0.731726	1.66062	0.00162751	0.0392372
BC036319P01254	BC036319	PDE4D	phosphodiesterase 4D, cAMP-specific (phosphodiesterase E3 dunce homolog, Drosophila)	11.9549	11.223	0.731938	1.66087	0.00157272	0.0384136
U31556P00699	U31556	E2F5	E2F transcription factor 5, p130-binding	13.9115	13.1795	0.731977	1.66091	0.000114953	0.00792153
AK001685P01360	AK001685	ROD1	ROD1 regulator of differentiation 1 (S. pombe)	13.3939	12.6617	0.732219	1.66119	0.000448274	0.0180766
BC034988P03008	BC034988	ULK2	unc-51-like kinase 2 (C. elegans)	12.5349	11.8022	0.732728	1.66178	0.000857222	0.0267647
NM_004923P01349	NM_004923	MTL5	metallothionein-like 5, testis-specific (tesmin)	9.9307	9.19796	0.732732	1.66178	0.00174955	0.0407044
BC038856P00832	BC038856	C9orf89	chromosome 9 open reading frame 89	11.1447	10.4119	0.732818	1.66188	0.00166999	0.0396675
NM_003059P01404	NM_003059	SLC22A4	solute carrier family 22 (organic cation transporter), member 4	11.2498	10.5169	0.732912	1.66199	0.00203455	0.0445293
BC029509P00292	BC029509	C21orf55	chromosome 21 open reading frame 55	10.6343	9.90118	0.733095	1.6622	0.000233908	0.0123009
BC061696P00357	BC061696	ATG4A	ATG4 autophagy related 4 homolog A (S. cerevisiae)	12.4077	11.674	0.733628	1.66282	4.22487e-05	0.00434253
BC058937P01107	BC058937	SLC25A28	solute carrier family 25, member 28	13.4783	12.7446	0.733732	1.66294	0.000151324	0.00949342
NM_133644P01841	NM_133644	GTPBP3	GTP binding protein 3 (mitochondrial)	12.1126	11.3784	0.734246	1.66353	0.00230485	0.0478584
NM_016640P00690	NM_016640	MRPS30	mitochondrial ribosomal protein S30	12.6091	11.8747	0.734429	1.66374	0.000346362	0.0155667
NM_033238P04997	NM_033238	PML	promyelocytic leukemia	10.7236	9.98887	0.734693	1.66404	0.00159528	0.0387532
NM_138348P01906	NM_138348	FAM105B	family with sequence similarity 105, member B	12.4033	11.6686	0.734738	1.6641	0.000373159	0.0162203
XM_935238P00288	XM_935238	GOLGA8F	golgi autoantigen, golgin subfamily a, 8F	11.8542	11.1191	0.735071	1.66448	0.00125881	0.0335026
NM_020962P05202	NM_020962	NOPE	likely ortholog of mouse neighbor of Punc E11	10.9132	10.1779	0.735312	1.66476	0.00068593	0.0233383
NM_002248P01629	NM_002248	KCNN1	potassium intermediate/small conductance calcium-activated channel, subfamily N, member 1	12.2861	11.5507	0.735378	1.66483	0.000986324	0.0289382
NM_173681P04002	NM_173681	ATG9B	ATG9 autophagy related 9 homolog B (S. cerevisiae)	11.905	11.1691	0.735871	1.6654	7.94877e-05	0.00633442
NM_020377P01968	NM_020377	CYSLTR2	cysteinyl leukotriene receptor 2	11.1733	10.4367	0.736526	1.66616	0.00237513	0.0488685
NM_001039906P01225	NM_001039906	FLJ30064	hypothetical protein LOC644975	11.5709	10.8338	0.737058	1.66677	0.00118281	0.0322826
BC040455P01282	BC040455	ST6GALNAC2	ST6 (alpha-N-acetyl-neuraminyl-2,3-beta-galactosyl-1,3)-N-acetylgalactosaminide alpha-2,6-sialyltransferase 2	10.0239	9.2867	0.737161	1.66689	7.44686e-05	0.00611175
BX648615P02284	BX648615	PKNOX2	PBX/knotted 1 homeobox 2	9.84606	9.10854	0.737521	1.66731	0.000495484	0.0191914
NM_173091P03091	NM_173091	NFATC2	nuclear factor of activated T-cells, cytoplasmic, calcineurin-dependent 2	9.39964	8.66139	0.738254	1.66816	0.00118334	0.0322845
NM_016094P00090	NM_016094	COMMD2	COMM domain containing 2	12.2689	11.5303	0.738618	1.66858	0.000525436	0.0198704
NM_025245P01152	NM_025245	PBX4	pre-B-cell leukemia transcription factor 4	11.2322	10.4935	0.738711	1.66868	0.00231236	0.0479717
BC039068P01723	BC039068	MGC34761	hypothetical protein MGC34761	10.8762	10.1369	0.739265	1.66932	0.00213634	0.0457717
BC017318P00457	BC017318	LYPD1	LY6/PLAUR domain containing 1	11.0268	10.2876	0.739296	1.66936	0.000882102	0.0272757
BC096828P00694	BC096828	GNAZ	guanine nucleotide binding protein (G protein), alpha z polypeptide	13.0944	12.3551	0.739303	1.66937	0.000343168	0.0154935
NM_138434P01711	NM_138434	C7orf29	chromosome 7 open reading frame 29	12.7634	12.024	0.739418	1.6695	4.63724e-05	0.00459447
BC052805P02121	BC052805	EPB49	erythrocyte membrane protein band 4.9 (dematin)	10.605	9.86546	0.739565	1.66967	0.00064578	0.0226588
M94151P03314	M94151	CTNNA2	catenin (cadherin-associated protein), alpha 2	11.5807	10.841	0.739776	1.66992	0.0019616	0.0436237
NM_001013637P00985	NM_001013637	LOC388022	hypothetical gene supported by AK131040	10.608	9.86789	0.740129	1.67033	4.48209e-05	0.00448196
NM_001007255P01033	NM_001007255	KARCA1	kelch/ankyrin repeat containing cyclin A1 interacting protein	9.84085	9.10065	0.7402	1.67041	0.00160023	0.0388201
XM_931864P03541	XM_931864	PLEKHA2	pleckstrin homology domain containing, family A (phosphoinositide binding specific) member 2	12.5294	11.7889	0.740499	1.67075	0.00125719	0.0334837
AK124606P03434	AK124606	N/A	Homo sapiens cDNA FLJ42615 fis, clone BRACE3014231.	9.65154	8.91073	0.740811	1.67112	0.00176418	0.0408308
BC009725P01082	BC009725	EID-3	EID-2-like inhibitor of differentiation-3	10.2161	9.47525	0.740836	1.67114	0.00214739	0.0459298
CR607440P00549	CR607440	ELAVL3	ELAV (embryonic lethal, abnormal vision, Drosophila)-like 3 (Hu antigen C)	12.4673	11.7261	0.741132	1.67149	0.000181898	0.0105831
AK131395P04515	AK131395	AATK	apoptosis-associated tyrosine kinase	11.8453	11.1041	0.741202	1.67157	8.596e-05	0.00658861
BC032862P02676	BC032862	SOCS5	suppressor of cytokine signaling 5	13.0918	12.3505	0.741288	1.67167	9.99162e-05	0.00723778
BC012941P00621	BC012941	ERO1L	ERO1-like (S. cerevisiae)	12.8298	12.0884	0.741371	1.67176	3.26032e-05	0.00369543
BC005123P00595	BC005123	SPTLC2	serine palmitoyltransferase, long chain base subunit 2	12.3859	11.6444	0.741449	1.67185	5.36999e-05	0.00500542
AK091157P01558	AK091157	SLC4A11	solute carrier family 4, sodium bicarbonate transporter-like, member 11	12.4212	11.6787	0.742466	1.67303	0.0011156	0.0311964
CR599355P00809	CR599355	NUDT13	nudix (nucleoside diphosphate linked moiety X)-type motif 13	12.2895	11.547	0.742472	1.67304	0.000252679	0.0128865
BC035745P01421	BC035745	CAMK1D	calcium/calmodulin-dependent protein kinase ID	11.9921	11.2496	0.742496	1.67307	0.000757373	0.0248523
XM_928693P08809	XM_928693	STARD9	START domain containing 9	11.9283	11.1858	0.74256	1.67314	7.05645e-05	0.0059303
NM_020899P05502	NM_020899	ZBTB4	zinc finger and BTB domain containing 4	13.0891	12.3465	0.742582	1.67317	0.000985539	0.0289273
BC069226P03116	BC069226	TRIM35	tripartite motif-containing 35	12.721	11.9783	0.742602	1.67319	0.00200022	0.0441211
BC017588P00857	BC017588	CXCL16	chemokine (C-X-C motif) ligand 16	12.0159	11.2733	0.742616	1.67321	0.000345584	0.0155447
NM_017694P03608	NM_017694	FLJ20160	FLJ20160 protein	12.0459	11.3031	0.742762	1.67338	0.000564961	0.0207903
NM_020163P03593	NM_020163	SEMA3G	sema domain, immunoglobulin domain (Ig), short basic domain, secreted, (semaphorin) 3G	10.8584	10.1155	0.742972	1.67362	0.000588557	0.0213061
BC011988P00626	BC011988	CD9	CD9 molecule	12.4079	11.6646	0.743312	1.67401	0.000529653	0.0199683
NM_022745P00585	NM_022745	ATPAF1	ATP synthase mitochondrial F1 complex assembly factor 1	13.0536	12.31	0.743525	1.67426	0.00201903	0.0443582
BC075074P00890	BC075074	RAB11FIP2	RAB11 family interacting protein 2 (class I)	12.8897	12.1461	0.743614	1.67437	0.000180725	0.0105545
NM_025125P00648	NM_025125	C10orf57	chromosome 10 open reading frame 57	12.8107	12.0671	0.743623	1.67438	0.000148315	0.00939343
BC098347P01161	BC098347	PCDHB2	protocadherin beta 2	10.6921	9.94845	0.743657	1.67441	9.73348e-05	0.00713938
NM_138396P02068	NM_138396	39873	membrane-associated ring finger (C3HC4) 9	11.4261	10.6822	0.743905	1.6747	8.37421e-05	0.00651051
AK097804P01337	AK097804	C20orf112	chromosome 20 open reading frame 112	10.5101	9.76599	0.744132	1.67497	0.000263032	0.01317
XM_926000P00476	XM_926000	FAM7A3	family with sequence similarity 7, member A3	11.4172	10.6728	0.744408	1.67529	3.76523e-05	0.00406703
NM_006672P01203	NM_006672	SLC22A7	solute carrier family 22 (organic anion transporter), member 7	8.99211	8.24767	0.744445	1.67533	0.00205909	0.0448422
NM_001002814P07231	NM_001002814	RAB11FIP1	RAB11 family interacting protein 1 (class I)	13.3154	12.5705	0.744862	1.67581	2.70327e-05	0.00331336
CR594375P01045	CR594375	N/A	full-length cDNA clone CS0DB006YL04 of Neuroblastoma Cot 10-normalized of Homo sapiens (human).	11.6583	10.9132	0.745059	1.67604	0.000353635	0.0157329
NM_001006666P00675	NM_001006666	APOBEC3F	apolipoprotein B mRNA editing enzyme, catalytic polypeptide-like 3F	9.69332	8.94759	0.745731	1.67682	0.00231563	0.0480181
NM_213569P00408	NM_213569	NEBL	nebulette	10.7718	10.026	0.745863	1.67698	0.00103514	0.0298701
BC035854P01822	BC035854	DSCR1L2	Down syndrome critical region gene 1-like 2	10.4134	9.66731	0.746111	1.67727	0.00232719	0.0481865
NM_002250P01250	NM_002250	KCNN4	potassium intermediate/small conductance calcium-activated channel, subfamily N, member 4	10.0137	9.26693	0.746797	1.67806	0.00169484	0.0399793
NM_207462P01562	NM_207462	FLJ45684	FLJ45684 protein	10.2529	9.50604	0.74685	1.67813	0.0010288	0.0297544
NM_172197P01023	NM_172197	AGER	advanced glycosylation end product-specific receptor	12.1724	11.4255	0.746877	1.67816	0.00122041	0.0328987
BC040508P03677	BC040508	PRRT3	proline-rich transmembrane protein 3	11.3231	10.5759	0.747195	1.67853	0.00120169	0.0325999
NM_001013732P01131	NM_001013732	RP3-402H5.2	similar to dJ402H5.2 (novel protein similar to worm and fly proteins)	12.0749	11.3272	0.747644	1.67905	0.000793667	0.0255725
NM_020395P00659	NM_020395	INTS12	integrator complex subunit 12	13.2176	12.47	0.747677	1.67909	0.000809552	0.025882
BC011790P01386	BC011790	TUBA6	tubulin, alpha 6	10.4549	9.70697	0.747931	1.67938	0.00126619	0.0336437
BC066299P00168	BC066299	PPP3R2	protein phosphatase 3 (formerly 2B), regulatory subunit B, 19kDa, beta isoform (calcineurin B, type II)	8.58133	7.83291	0.748422	1.67995	0.0024397	0.0497152
BC035808P03502	BC035808	KIAA1543	KIAA1543	10.1624	9.41391	0.748439	1.67997	0.00169901	0.0400068
NM_173039P00625	NM_173039	AQP11	aquaporin 11	11.7387	10.9901	0.748565	1.68012	0.000225274	0.0119984
BC093070P01054	BC093070	ASRGL1	asparaginase like 1	12.151	11.4019	0.7491	1.68074	0.000201294	0.0112543
AK000483P01796	AK000483	MTMR12	myotubularin related protein 12	12.2321	11.4828	0.749321	1.681	0.00216171	0.04617
NM_152697P01508	NM_152697	SLC44A5	solute carrier family 44, member 5	11.9478	11.1982	0.7496	1.68133	0.000620366	0.0221316
BC039263P01936	BC039263	GRID1	glutamate receptor, ionotropic, delta 1	10.6728	9.92293	0.749856	1.68162	0.000591878	0.0213986
U31556P00827	U31556	E2F5	E2F transcription factor 5, p130-binding	12.2008	11.4508	0.749948	1.68173	0.000115368	0.0079345
NM_174926P00356	NM_174926	TMEM136	transmembrane protein 136	11.3643	10.6142	0.75008	1.68189	5.69539e-05	0.00517838
NM_001093P08233	NM_001093	ACACB	acetyl-Coenzyme A carboxylase beta	12.0151	11.2649	0.750184	1.68201	0.00109566	0.0308711
XM_927454P02171	XM_927454	CEP78	centrosomal protein 78kDa	11.2731	10.5226	0.750482	1.68235	0.000847932	0.0266051
NM_018988P02814	NM_018988	GFOD1	glucose-fructose oxidoreductase domain containing 1	10.7949	10.0444	0.750514	1.68239	0.000211639	0.0115851
NM_022080P02828	NM_022080	NAPB	N-ethylmaleimide-sensitive factor attachment protein, beta	12.0013	11.2506	0.750735	1.68265	0.000889361	0.0273937
NM_024537P01426	NM_024537	FLJ12118	hypothetical protein FLJ12118	12.5739	11.8229	0.750981	1.68294	0.000225104	0.0119984
NM_198449P00904	NM_198449	EMB	embigin homolog (mouse)	12.6987	11.9477	0.751003	1.68296	0.00101846	0.0295867
X02160P04827	X02160	INSR	insulin receptor	12.458	11.7069	0.751075	1.68305	0.000305816	0.0144206
BC056896P00330	BC056896	HSPC157	HSPC157 protein	12.4418	11.6907	0.751089	1.68306	0.000317464	0.0147759
XM_499132P00460	XM_499132	LOC441385	hypothetical LOC441385	12.3142	11.5628	0.751428	1.68346	0.000361778	0.0159033
BC024179P01633	BC024179	PAK7	p21(CDKN1A)-activated kinase 7	10.9233	10.1716	0.751691	1.68377	0.00226688	0.0474709
BC098265P01384	BC098265	C9orf127	chromosome 9 open reading frame 127	13.5033	12.7508	0.752449	1.68465	0.000154573	0.0096202
NM_001018060P01483	NM_001018060	AIFL	apoptosis-inducing factor like	10.9385	10.1858	0.752715	1.68496	0.00106503	0.0303946
NM_016487P00402	NM_016487	C6orf203	chromosome 6 open reading frame 203	12.6025	11.8496	0.75288	1.68515	0.000385856	0.0165362
BC022405P00005	BC022405	FAM11A	family with sequence similarity 11, member A	12.2669	11.514	0.752892	1.68517	0.000101464	0.00731962
NM_001010887P02461	NM_001010887	ASAH3L	N-acylsphingosine amidohydrolase 3-like	10.4903	9.73736	0.752903	1.68518	0.000675188	0.0231331
BC101629P00349	BC101629	CCBP2	chemokine binding protein 2	10.4394	9.68648	0.752925	1.68521	0.000805893	0.0258181
BX647761P04181	BX647761	ZNFN1A4	zinc finger protein, subfamily 1A, 4 (Eos)	10.9098	10.1568	0.752973	1.68526	0.00115703	0.0318801
NM_145719P01346	NM_145719	TIGD3	tigger transposable element derived 3	11.9765	11.2234	0.753106	1.68542	0.000475747	0.0187325
NM_013267P01749	NM_013267	GLS2	glutaminase 2 (liver, mitochondrial)	11.2915	10.5384	0.753141	1.68546	0.00131161	0.0343524
BC036869P02037	BC036869	LOC283130	hypothetical protein LOC283130	11.7364	10.9831	0.753263	1.6856	6.90735e-05	0.00585416
AF491785P02707	AF491785	OSBPL3	oxysterol binding protein-like 3	12.3791	11.6257	0.7534	1.68576	0.000189893	0.0108585
AK123991P01780	AK123991	N/A	Homo sapiens cDNA FLJ41997 fis, clone SPLEN2029176.	11.418	10.6644	0.753677	1.68608	7.05439e-05	0.0059303
AK054629P02118	AK054629	WDR63	WD repeat domain 63	10.0684	9.31468	0.753735	1.68615	0.000549288	0.0204445
NM_015350P03528	NM_015350	LRRC8B	leucine rich repeat containing 8 family, member B	12.0529	11.2991	0.75384	1.68627	0.000820867	0.0260744
AB062436P01407	AB062436	FLJ12118	hypothetical protein FLJ12118	12.5507	11.7969	0.753889	1.68633	0.000210608	0.0115526
NM_016006P00920	NM_016006	ABHD5	abhydrolase domain containing 5	12.8168	12.0626	0.75415	1.68664	1.76211e-05	0.00254762
NM_147129P03419	NM_147129	ALS2CL	ALS2 C-terminal like	11.1245	10.3701	0.754379	1.6869	0.000310669	0.0145808
NM_015693P01885	NM_015693	PDZD6	PDZ domain containing 6	12.3299	11.5755	0.754405	1.68694	5.52491e-05	0.00509656
BC008497P00166	BC008497	IMMP2L	IMP2 inner mitochondrial membrane peptidase-like (S. cerevisiae)	12.5332	11.778	0.755241	1.68791	0.000258823	0.0130526
NM_178831P02068	NM_178831	GATS	opposite strand transcription unit to STAG3	12.3795	11.624	0.755434	1.68814	0.000133946	0.00874027
BC050450P01784	BC050450	BCAM	basal cell adhesion molecule (Lutheran blood group)	9.95681	9.20127	0.755532	1.68825	0.000923088	0.0279613
AY444560P00213	AY444560	C8orf38	chromosome 8 open reading frame 38	12.5697	11.8142	0.755551	1.68828	0.000240939	0.0125242
NM_005399P05088	NM_005399	PRKAB2	protein kinase, AMP-activated, beta 2 non-catalytic subunit	11.9027	11.147	0.755696	1.68845	0.00101771	0.0295741
BC015021P01862	BC015021	RAB23	RAB23, member RAS oncogene family	12.3093	11.5535	0.755847	1.68862	0.0019846	0.0439427
NM_144602P00090	NM_144602	MGC33367	hypothetical protein MGC32905	9.2643	8.50811	0.756194	1.68903	0.00227787	0.0475908
BC112102P01077	BC112102	PCDHA4	protocadherin alpha 4	11.8154	11.0587	0.756705	1.68963	0.000243018	0.0125909
AL833941P02782	AL833941	GDPD5	glycerophosphodiester phosphodiesterase domain containing 5	10.0737	9.31655	0.757101	1.69009	0.00123944	0.0332191
BC026310P02006	BC026310	NAPB	N-ethylmaleimide-sensitive factor attachment protein, beta	11.7143	10.9571	0.757215	1.69022	0.000174582	0.0103374
BC000123P01133	BC000123	PDXK	pyridoxal (pyridoxine, vitamin B6) kinase	12.207	11.4496	0.757379	1.69042	0.00126496	0.0336217
NM_001007464P00136	NM_001007464	RWDD1	RWD domain containing 1	12.3092	11.551	0.758272	1.69146	0.000210303	0.0115449
NM_022486P01720	NM_022486	SUSD1	sushi domain containing 1	12.8794	12.121	0.758425	1.69164	0.000124468	0.00834725
NM_004390P00784	NM_004390	CTSH	cathepsin H	13.2378	12.4794	0.758433	1.69165	0.000109915	0.00769551
AY112984P02876	AY112984	NEDD4L	neural precursor cell expressed, developmentally down-regulated 4-like	12.6241	11.8655	0.758584	1.69183	0.000285078	0.0138549
BC018361P01657	BC018361	SEMA4F	sema domain, immunoglobulin domain (Ig), transmembrane domain (TM) and short cytoplasmic domain, (semaphorin) 4F	12.224	11.4654	0.758643	1.6919	0.0020892	0.0451721
NM_003426P02927	NM_003426	ZNF74	zinc finger protein 74 (Cos52)	13.5096	12.7508	0.758846	1.69214	4.53703e-05	0.00452399
BC027593P01038	BC027593	MTL5	metallothionein-like 5, testis-specific (tesmin)	9.95909	9.19951	0.759578	1.693	0.00028752	0.0139267
NM_138360P04222	NM_138360	C14orf121	chromosome 14 open reading frame 121	11.4168	10.6571	0.759725	1.69317	0.000782085	0.025354
NM_018291P00430	NM_018291	FLJ10986	hypothetical protein FLJ10986	11.7832	11.0228	0.760463	1.69403	0.00169689	0.0399793
BC033863P01001	BC033863	TSPAN13	tetraspanin 13	12.6944	11.9337	0.760763	1.69439	0.000109614	0.00768299
NM_018280P01519	NM_018280	FLJ10945	hypothetical protein FLJ10945	10.3932	9.63227	0.760952	1.69461	0.000548164	0.0204135
NM_001005862P03317	NM_001005862	ERBB2	v-erb-b2 erythroblastic leukemia viral oncogene homolog 2, neuro/glioblastoma derived oncogene homolog (avian)	12.249	11.4878	0.761189	1.69489	0.00244905	0.0498116
NM_181301P00068	NM_181301	CMTM1	CKLF-like MARVEL transmembrane domain containing 1	12.6115	11.8503	0.761223	1.69493	0.00212235	0.0456521
NM_022041P03614	NM_022041	GAN	giant axonal neuropathy (gigaxonin)	10.3902	9.62881	0.761379	1.69511	0.000431397	0.0176977
NM_005854P00330	NM_005854	RAMP2	receptor (calcitonin) activity modifying protein 2	11.5572	10.7957	0.761502	1.69525	0.000925968	0.0279941
XM_210876P00295	XM_210876	C10orf41	chromosome 10 open reading frame 41	10.327	9.5654	0.761593	1.69536	0.000590761	0.0213655
NM_152539P01188	NM_152539	C3orf30	chromosome 3 open reading frame 30	8.47989	7.71817	0.76172	1.69551	0.00118559	0.0323018
NM_001685P00451	NM_001685	ATP5J	ATP synthase, H+ transporting, mitochondrial F0 complex, subunit F6	12.451	11.6884	0.762604	1.69655	0.000650889	0.0227203
NM_001039948P05907	NM_001039948	RUTBC2	RUN and TBC1 domain containing 2	10.6906	9.92796	0.762626	1.69658	0.00210862	0.0454546
BC031689P00656	BC031689	RFPL3	ret finger protein-like 3	11.1021	10.3385	0.76362	1.69774	0.0019947	0.0440594
M94151P02336	M94151	CTNNA2	catenin (cadherin-associated protein), alpha 2	11.8188	11.0549	0.763932	1.69811	0.00118364	0.0322856
NM_001033575P01231	NM_001033575	LOC285193	similar to RIKEN cDNA 0710001B24	11.7998	11.0356	0.764188	1.69841	0.00066604	0.02296
NM_006977P00683	NM_006977	ZBTB25	zinc finger and BTB domain containing 25	10.8486	10.0844	0.764256	1.69849	0.000107366	0.00759289
XM_932820P00090	XM_932820	FLJ22536	hypothetical locus LOC401237	11.8977	11.1333	0.764386	1.69865	0.000986244	0.0289382
AF042080P01038	AF042080	GFRA1	GDNF family receptor alpha 1	11.1436	10.3788	0.764812	1.69915	0.000294897	0.0141534
BC007541P02824	BC007541	STS-1	Cbl-interacting protein Sts-1	11.8876	11.1226	0.765021	1.69939	0.00169427	0.0399793
BC038962P01058	BC038962	CREB3L4	cAMP responsive element binding protein 3-like 4	12.0526	11.2873	0.765351	1.69978	0.00219562	0.0465421
BC093891P00491	BC093891	C1orf88	chromosome 1 open reading frame 88	11.523	10.7575	0.76545	1.6999	0.0013429	0.0348657
AK097851P01259	AK097851	N/A	Homo sapiens cDNA FLJ40532 fis, clone TESTI2047801.	13.0398	12.2742	0.765591	1.70007	0.0017555	0.0407464
NM_021075P01145	NM_021075	NDUFV3	NADH dehydrogenase (ubiquinone) flavoprotein 3, 10kDa	12.3215	11.5559	0.765663	1.70015	0.000530086	0.0199793
XM_926016P00237	XM_926016	LOC642520	similar to partitioning-defective protein 3 homolog isoform 3	13.0887	12.323	0.765675	1.70016	7.89006e-05	0.00631999
NM_018502P01013	NM_018502	PRO1580	hypothetical protein PRO1580	13.3006	12.5348	0.765776	1.70028	9.35548e-05	0.00693107
NM_198449P00910	NM_198449	EMB	embigin homolog (mouse)	12.7215	11.9557	0.765784	1.70029	0.000364189	0.0159591
NM_006219P01833	NM_006219	PIK3CB	phosphoinositide-3-kinase, catalytic, beta polypeptide	12.1967	11.4308	0.76588	1.70041	4.59847e-05	0.00456574
NM_006500P01932	NM_006500	MCAM	melanoma cell adhesion molecule	12.6501	11.884	0.76607	1.70063	0.00167233	0.0397029
NM_031301P00495	NM_031301	APH1B	anterior pharynx defective 1 homolog B (C. elegans)	12.6678	11.901	0.766824	1.70152	0.000441419	0.0179302
AK058119P00541	AK058119	C6orf81	chromosome 6 open reading frame 81	12.3038	11.5365	0.767316	1.7021	5.47336e-05	0.00506665
BC014852P01331	BC014852	IRF6	interferon regulatory factor 6	10.423	9.65568	0.767329	1.70212	9.15081e-05	0.00683729
AB067495P04658	AB067495	KIAA1908	KIAA1908 protein	12.6766	11.9092	0.767377	1.70217	0.000447228	0.0180592
BC101645P00803	BC101645	Gcom1	GRINL1A combined protein	11.0264	10.2589	0.767486	1.7023	0.000260827	0.0130643
NM_003019P01121	NM_003019	SFTPD	surfactant, pulmonary-associated protein D	10.3039	9.53625	0.767634	1.70248	0.00200047	0.0441211
NM_017558P02498	NM_017558	HYDIN	hydrocephalus inducing	10.9498	10.182	0.767844	1.70272	0.00241693	0.049467
BC032597P02795	BC032597	NEDD4L	neural precursor cell expressed, developmentally down-regulated 4-like	12.321	11.5531	0.767912	1.7028	0.000252225	0.0128818
NM_018843P01029	NM_018843	MCFP	mitochondrial carrier family protein	12.6553	11.887	0.768279	1.70324	0.000224694	0.0119873
BC040500P04306	BC040500	DGCR2	DiGeorge syndrome critical region gene 2	13.5562	12.7876	0.768539	1.70354	3.55456e-05	0.00391801
NM_145793P01167	NM_145793	GFRA1	GDNF family receptor alpha 1	11.0739	10.3051	0.768776	1.70382	0.00139175	0.0357039
NM_145202P00068	NM_145202	PRAP1	proline-rich acidic protein 1	10.7894	10.0202	0.769228	1.70436	0.000405886	0.017076
BC098577P02905	BC098577	KIAA1217	KIAA1217	9.92699	9.15775	0.769238	1.70437	0.000128091	0.00848869
BC016965P00205	BC016965	NALP1	NACHT, leucine rich repeat and PYD (pyrin domain) containing 1	13.2997	12.5298	0.769896	1.70515	0.00107204	0.0304953
DQ148484P00134	DQ148484	KCNIP2	Kv channel interacting protein 2	11.3806	10.6106	0.770013	1.70528	0.000279922	0.0137357
AY755624P01122	AY755624	AGER	advanced glycosylation end product-specific receptor	12.2394	11.4693	0.770083	1.70537	0.00076892	0.0251199
AJ236921P02056	AJ236921	GRM8	glutamate receptor, metabotropic 8	10.4313	9.66109	0.770206	1.70551	0.00221317	0.0467164
NM_198047P00697	NM_198047	HIBCH	3-hydroxyisobutyryl-Coenzyme A hydrolase	12.677	11.9067	0.770278	1.7056	0.000564725	0.0207871
NM_001013841P00834	NM_001013841	STAP2	signal-transducing adaptor protein-2	12.2878	11.5175	0.770319	1.70565	0.000386269	0.0165438
NM_052853P01342	NM_052853	ADCK2	aarF domain containing kinase 2	13.5487	12.7781	0.770566	1.70594	0.0010467	0.0301106
NM_007237P02386	NM_007237	SP140	SP140 nuclear body protein	11.0835	10.3129	0.770622	1.706	9.52741e-05	0.00701394
AK095945P01490	AK095945	N/A	Homo sapiens cDNA FLJ38626 fis, clone HEART2009599.	9.96458	9.1939	0.770683	1.70608	0.00143332	0.0362911
NM_207108P02780	NM_207108	ASTN	astrotactin	9.78114	9.01025	0.770894	1.70633	0.00094915	0.0283518
BC109058P01387	BC109058	KLHL15	kelch-like 15 (Drosophila)	12.4881	11.717	0.771127	1.7066	0.000820828	0.0260744
NM_153717P05692	NM_153717	EVC	Ellis van Creveld syndrome	12.8505	12.0789	0.771657	1.70723	0.00132197	0.034514
BC006250P00865	BC006250	BRMS1L	breast cancer metastasis-suppressor 1-like	12.8162	12.0445	0.771702	1.70728	0.00153511	0.0378848
AY428962P00396	AY428962	BCL2L11	BCL2-like 11 (apoptosis facilitator)	11.9376	11.1658	0.771787	1.70738	0.00058525	0.0212412
XM_931329P00519	XM_931329	LOC653107	annexin A8-like	9.9221	9.15012	0.771979	1.70761	0.00151841	0.0376505
BC101533P02545	BC101533	AXIN2	axin 2 (conductin, axil)	12.6159	11.8435	0.77238	1.70808	0.00113124	0.0314761
NM_031890P03818	NM_031890	CECR6	cat eye syndrome chromosome region, candidate 6	10.7484	9.97591	0.772543	1.70828	0.00127035	0.0336914
NM_138618P00897	NM_138618	RHCE	Rh blood group, CcEe antigens	12.7716	11.9987	0.77292	1.70873	0.00083685	0.0264231
AF490769P00260	AF490769	C21orf109	chromosome 21 open reading frame 109	10.9294	10.156	0.77337	1.70926	0.000169595	0.0101841
AB037766P03484	AB037766	KIAA1345	KIAA1345 protein	12.4003	11.627	0.773372	1.70926	0.00193038	0.0432426
BC036911P02094	BC036911	KIAA1632	KIAA1632	11.9872	11.2135	0.773715	1.70967	2.33371e-05	0.00301061
BC036773P01121	BC036773	OPN3	opsin 3 (encephalopsin, panopsin)	12.4014	11.6273	0.7741	1.71012	0.00021255	0.0116135
AK024489P03272	AK024489	PPP1R3E	protein phosphatase 1, regulatory (inhibitor) subunit 3E	11.6235	10.8494	0.774126	1.71015	0.00119186	0.0324254
NM_173662P00601	NM_173662	RNF175	ring finger protein 175	10.4402	9.66601	0.774201	1.71024	0.00178533	0.0410825
U66669P00662	U66669	HIBCH	3-hydroxyisobutyryl-Coenzyme A hydrolase	12.7767	12.0025	0.774208	1.71025	0.000889489	0.0273937
BC104195P00289	BC104195	VMO1	vitelline membrane outer layer 1 homolog (chicken)	10.1934	9.4179	0.775475	1.71175	0.000152137	0.00951509
NM_003302P01396	NM_003302	TRIP6	thyroid hormone receptor interactor 6	12.1206	11.345	0.775591	1.71189	0.000302306	0.0143226
NM_153214P01869	NM_153214	FLJ37440	hypothetical protein FLJ37440	12.2715	11.4956	0.775923	1.71229	0.000395992	0.0168214
BC036773P00728	BC036773	OPN3	opsin 3 (encephalopsin, panopsin)	11.7547	10.9787	0.776046	1.71243	0.000553712	0.020516
BC101800P00581	BC101800	DAND5	DAN domain family, member 5	10.1879	9.41167	0.776183	1.71259	0.000556226	0.0205715
NM_153006P01934	NM_153006	NAGS	N-acetylglutamate synthase	10.8277	10.0514	0.776354	1.7128	8.99969e-05	0.00678225
NM_031909P00926	NM_031909	C1QTNF4	C1q and tumor necrosis factor related protein 4	9.74431	8.96787	0.776439	1.7129	0.000625474	0.0222402
NM_172097P00778	NM_172097	CATSPER2	cation channel, sperm associated 2	10.6635	9.88701	0.776498	1.71297	0.000230011	0.0121553
NM_001608P01218	NM_001608	ACADL	acyl-Coenzyme A dehydrogenase, long chain	9.2065	8.42999	0.776512	1.71298	0.000546541	0.0203801
NM_003390P03103	NM_003390	WEE1	WEE1 homolog (S. pombe)	12.8875	12.1102	0.777303	1.71392	0.000516365	0.0196317
BC005821P02126	BC005821	PTEN	phosphatase and tensin homolog (mutated in multiple advanced cancers 1)	12.4283	11.6508	0.777417	1.71406	0.00167121	0.0396831
NM_004532P03815	NM_004532	MUC4	mucin 4, cell surface associated	9.68068	8.90302	0.77766	1.71435	0.000122894	0.00826548
NM_018214P01968	NM_018214	LRRC1	leucine rich repeat containing 1	12.5475	11.7697	0.777823	1.71454	2.39232e-05	0.00304685
XM_932940P01108	XM_932940	LOC645495	hypothetical protein LOC645495	10.347	9.56908	0.777955	1.7147	0.0011474	0.0317139
NM_180699P00754	NM_180699	U1SNRNPBP	U11/U12 snRNP 35K	11.2334	10.4552	0.778163	1.71495	0.000708888	0.0238687
NM_176877P04649	NM_176877	INADL	InaD-like (Drosophila)	12.5584	11.7799	0.778423	1.71526	0.000958204	0.0284755
BC040924P00843	BC040924	SYT16	synaptotagmin XVI	11.0972	10.3184	0.778715	1.7156	0.000378436	0.0163533
DQ148482P00377	DQ148482	KCNIP2	Kv channel interacting protein 2	11.3613	10.5825	0.778808	1.71571	0.0002969	0.0142164
BC036100P01724	BC036100	SNN	stannin	12.6213	11.8425	0.778824	1.71573	0.000381362	0.0164075
AK000925P00540	AK000925	N/A	Homo sapiens cDNA FLJ10063 fis, clone HEMBA1001446.	12.9572	12.1782	0.779028	1.71597	0.000171561	0.010224
BC062423P01145	BC062423	Ells1	hypothetical protein Ells1	10.9417	10.1626	0.779043	1.71599	0.000142668	0.00913361
NM_001001664P04413	NM_001001664	LOC339745	hypothetical protein LOC339745	11.6682	10.8892	0.779085	1.71604	0.000119772	0.00811948
NM_004655P02774	NM_004655	AXIN2	axin 2 (conductin, axil)	12.4061	11.6268	0.779301	1.7163	2.44055e-05	0.00309142
XM_378874P00867	XM_378874	FLJ27354	hypothetical gene supported by AK130864	10.2165	9.43707	0.779392	1.71641	0.000873522	0.0271165
BC047025P00554	BC047025	TMEM77	transmembrane protein 77	12.9947	12.215	0.779632	1.71669	0.00245214	0.0498671
XM_932015P00034	XM_932015	LOC643401	hypothetical protein LOC643401	9.76823	8.98852	0.779714	1.71679	0.000174893	0.0103459
XM_930681P00788	XM_930681	C1R	complement component 1, r subcomponent	11.1704	10.3907	0.779735	1.71682	6.71354e-05	0.00574551
BC044911P00575	BC044911	LOC147727	hypothetical protein LOC147727	13.5254	12.7456	0.779849	1.71695	1.50319e-05	0.00234068
NM_001236P00877	NM_001236	CBR3	carbonyl reductase 3	11.075	10.2951	0.779875	1.71698	0.000567836	0.0208505
NM_007182P01812	NM_007182	RASSF1	Ras association (RalGDS/AF-6) domain family 1	12.31	11.5301	0.779938	1.71706	0.000468168	0.0185435
NM_030624P01643	NM_030624	KLHL15	kelch-like 15 (Drosophila)	12.4809	11.7009	0.78005	1.71719	0.000593304	0.0214281
NM_005723P00339	NM_005723	TSPAN5	tetraspanin 5	11.9685	11.1883	0.780166	1.71733	0.000762342	0.0249769
NM_000960P01873	NM_000960	PTGIR	prostaglandin I2 (prostacyclin) receptor (IP)	11.367	10.5868	0.780168	1.71733	0.000163284	0.00994586
NM_001031719P00729	NM_001031719	FLJ13639	hypothetical protein FLJ13639	12.637	11.8568	0.780234	1.71741	0.00113663	0.0315476
NM_153025P01781	NM_153025	C16orf55	chromosome 16 open reading frame 55	11.9211	11.1402	0.78093	1.71824	0.000178266	0.0104802
BC032710P02275	BC032710	OXR1	oxidation resistance 1	12.7956	12.0144	0.781156	1.71851	0.00129349	0.0340969
XM_925776P00078	XM_925776	LOC388163	hypothetical LOC388163	12.6976	11.9163	0.781341	1.71873	0.00224689	0.0472188
NM_021823P00775	NM_021823	PPCDC	phosphopantothenoylcysteine decarboxylase	11.7086	10.9272	0.781445	1.71885	0.000185097	0.01066
AK125959P03034	AK125959	FAM63A	family with sequence similarity 63, member A	11.2975	10.5158	0.781716	1.71918	0.000734267	0.0243647
NM_177476P00433	NM_177476	LYNX1	Ly6/neurotoxin 1	10.7078	9.92584	0.781946	1.71945	0.000351458	0.0156646
BC074811P00791	BC074811	CNR1	cannabinoid receptor 1 (brain)	11.6256	10.8433	0.782337	1.71992	0.000918524	0.0278773
NM_005910P05137	NM_005910	MAPT	microtubule-associated protein tau	11.0186	10.2361	0.782472	1.72008	0.000225217	0.0119984
NM_017909P00976	NM_017909	C6orf96	chromosome 6 open reading frame 96	12.8347	12.0522	0.782515	1.72013	0.0012052	0.0326521
BC010458P01201	BC010458	NDRG2	NDRG family member 2	12.6832	11.9007	0.782566	1.72019	0.000398569	0.0168848
BC033001P02526	BC033001	KIAA0256	KIAA0256 gene product	12.3656	11.583	0.782609	1.72024	0.000144386	0.00921547
BC106721P00191	BC106721	INSL3	insulin-like 3 (Leydig cell)	10.1742	9.39159	0.782612	1.72024	0.000367578	0.0160474
NM_031462P03258	NM_031462	CD99L2	CD99 molecule-like 2	13.8775	13.0946	0.782918	1.72061	0.00241054	0.0493795
BC032862P02563	BC032862	SOCS5	suppressor of cytokine signaling 5	12.7291	11.9461	0.782929	1.72062	0.000402276	0.0170007
BC101029P02343	BC101029	MMEL1	membrane metallo-endopeptidase-like 1	11.9933	11.2103	0.783	1.7207	5.60131e-05	0.00513093
BC100879P00623	BC100879	CRYGN	crystallin, gamma N	10.8389	10.0557	0.78319	1.72093	0.000895213	0.0274914
BC046129P01096	BC046129	GALNT7	UDP-N-acetyl-alpha-D-galactosamine:polypeptide N-acetylgalactosaminyltransferase 7 (GalNAc-T7)	13.9538	13.1697	0.784109	1.72203	1.06582e-05	0.00189972
BC012941P01068	BC012941	ERO1L	ERO1-like (S. cerevisiae)	12.4808	11.6965	0.784307	1.72227	0.00147945	0.0370646
BC004374P01401	BC004374	ACTR1B	ARP1 actin-related protein 1 homolog B, centractin beta (yeast)	14.0473	13.2628	0.784454	1.72244	0.000949865	0.0283518
XM_931631P00905	XM_931631	ZC3H12C	zinc finger CCCH-type containing 12C	11.552	10.7674	0.784643	1.72267	0.000311493	0.0146145
NM_032538P07051	NM_032538	TTBK1	tau tubulin kinase 1	11.3966	10.6118	0.784776	1.72282	0.000321731	0.0148953
BC035628P00746	BC035628	C1QTNF4	C1q and tumor necrosis factor related protein 4	9.55088	8.76592	0.784953	1.72304	0.000365861	0.0159933
NM_012339P00246	NM_012339	TSPAN15	tetraspanin 15	11.8646	11.0795	0.785076	1.72318	0.000177854	0.0104719
NM_003548P00275	NM_003548	HIST2H4	histone 2, H4	11.9871	11.2019	0.785235	1.72337	4.35055e-05	0.00441343
BC065531P03755	BC065531	PPP2R3A	protein phosphatase 2 (formerly 2A), regulatory subunit B, alpha	12.6664	11.881	0.785323	1.72348	0.0010627	0.030365
BC010446P01292	BC010446	C19orf4	chromosome 19 open reading frame 4	13.3424	12.557	0.785394	1.72356	0.00136114	0.0351891
NM_032489P01614	NM_032489	ACRBP	acrosin binding protein	10.6331	9.84746	0.785618	1.72383	0.000756658	0.0248414
BC032747P00495	BC032747	DSU	dilute suppressor	10.7585	9.97246	0.78604	1.72434	0.000881178	0.0272605
AK128371P01845	AK128371	N/A	Homo sapiens cDNA FLJ46514 fis, clone THYMU3032798, highly similar to Focal adhesion kinase 2 (EC 2.7.1.112).	12.9836	12.1971	0.786483	1.72486	0.00088509	0.0273243
NM_153698P00741	NM_153698	C9orf21	chromosome 9 open reading frame 21	12.7889	12.0018	0.78709	1.72559	0.000719574	0.0241055
NM_152559P00627	NM_152559	WBSCR27	Williams Beuren syndrome chromosome region 27	10.9388	10.1512	0.787591	1.72619	0.00047933	0.0187944
AB000781P04906	AB000781	KNDC1	kinase non-catalytic C-lobe domain (KIND) containing 1	9.82368	9.03495	0.788722	1.72754	0.000306752	0.0144404
NM_032910P00368	NM_032910	C21orf119	chromosome 21 open reading frame 119	12.0224	11.2337	0.788751	1.72758	0.00115961	0.0319231
NM_024036P02135	NM_024036	LRFN4	leucine rich repeat and fibronectin type III domain containing 4	13.1147	12.3253	0.789449	1.72841	0.000267708	0.0133248
NM_003835P01118	NM_003835	RGS9	regulator of G-protein signalling 9	8.8827	8.09314	0.789561	1.72855	0.00227629	0.0475755
NM_138959P07599	NM_138959	VANGL1	vang-like 1 (van gogh, Drosophila)	11.3627	10.5731	0.789583	1.72857	0.000132931	0.00870625
NM_001012733P07799	NM_001012733	AGPAT4	1-acylglycerol-3-phosphate O-acyltransferase 4 (lysophosphatidic acid acyltransferase, delta)	12.3003	11.5107	0.789605	1.7286	0.00170486	0.0400947
NM_145008P00713	NM_145008	YPEL4	yippee-like 4 (Drosophila)	12.5497	11.76	0.789704	1.72872	0.00242207	0.0494786
NM_020703P01346	NM_020703	AMIGO1	adhesion molecule with Ig-like domain 1	11.5925	10.8026	0.789891	1.72894	0.000244392	0.0126294
AK126505P03681	AK126505	ALS2CL	ALS2 C-terminal like	10.8434	10.0535	0.789949	1.72901	0.00155209	0.0381009
BC036246P01756	BC036246	FLJ32549	hypothetical protein FLJ32549	11.2586	10.4684	0.790224	1.72934	0.0015866	0.0386462
BC017731P02610	BC017731	OSBPL3	oxysterol binding protein-like 3	12.3788	11.5885	0.790297	1.72943	0.00019661	0.0110932
NM_021116P12159	NM_021116	ADCY1	adenylate cyclase 1 (brain)	11.4147	10.6243	0.790362	1.72951	0.00170014	0.0400094
BC022073P01425	BC022073	COMMD7	COMM domain containing 7	11.0149	10.2245	0.790406	1.72956	0.000784694	0.0254062
NM_147173P00223	NM_147173	NUDT2	nudix (nucleoside diphosphate linked moiety X)-type motif 2	12.4707	11.6802	0.790527	1.72971	0.000114596	0.00791494
NM_145249P00369	NM_145249	FAM14B	family with sequence similarity 14, member B	13.0365	12.2457	0.790748	1.72997	0.00178421	0.0410777
NM_014351P01210	NM_014351	SULT4A1	sulfotransferase family 4A, member 1	9.83705	9.04624	0.79081	1.73005	0.00102393	0.0296934
BC022405P00039	BC022405	FAM11A	family with sequence similarity 11, member A	12.1562	11.3654	0.79082	1.73006	3.50834e-05	0.00388849
NM_024007P01414	NM_024007	EBF	early B-cell factor	12.7526	11.9616	0.790941	1.7302	1.18772e-05	0.00203021
BC067781P01553	BC067781	EDG8	endothelial differentiation, sphingolipid G-protein-coupled receptor, 8	12.4243	11.633	0.791272	1.7306	0.000104446	0.00744279
NM_015704P00259	NM_015704	D15Wsu75e	DNA segment, Chr 15, Wayne State University 75, expressed	11.8065	11.0149	0.791577	1.73097	0.000219006	0.0118095
NM_003018P00169	NM_003018	SFTPC	surfactant, pulmonary-associated protein C	10.1544	9.36245	0.791933	1.73139	0.00214496	0.0458988
XM_933340P00885	XM_933340	LOC653432	similar to NADH dehydrogenase (ubiquinone) 1 beta subcomplex, 4, 15kDa	11.6732	10.8805	0.792711	1.73233	0.000501091	0.0193019
NM_130463P00909	NM_130463	ATP6V1G2	ATPase, H+ transporting, lysosomal 13kDa, V1 subunit G2	12.6496	11.8569	0.792732	1.73235	0.000156129	0.00966554
NM_001032278P00748	NM_001032278	MMP28	matrix metallopeptidase 28	10.8257	10.0327	0.793055	1.73274	0.0020639	0.0449192
AK126031P02145	AK126031	ATP8A2	ATPase, aminophospholipid transporter-like, Class I, type 8A, member 2	9.69754	8.9044	0.793145	1.73285	0.0010313	0.0297869
NM_001011667P00833	NM_001011667	CHCHD7	coiled-coil-helix-coiled-coil-helix domain containing 7	10.9056	10.1121	0.793555	1.73334	0.000181086	0.0105641
NM_031497P02328	NM_031497	PCDHA3	protocadherin alpha 3	10.2785	9.48488	0.793634	1.73343	0.00111348	0.0311792
NM_018287P02930	NM_018287	ARHGAP12	Rho GTPase activating protein 12	13.5764	12.7826	0.793805	1.73364	0.000319994	0.0148345
NM_004785P01366	NM_004785	SLC9A3R2	solute carrier family 9 (sodium/hydrogen exchanger), member 3 regulator 2	11.4264	10.6325	0.793861	1.73371	0.000478492	0.0187692
NM_000377P00797	NM_000377	WAS	Wiskott-Aldrich syndrome (eczema-thrombocytopenia)	11.1439	10.3499	0.793963	1.73383	4.28296e-05	0.00437975
NM_014737P05241	NM_014737	RASSF2	Ras association (RalGDS/AF-6) domain family 2	10.4453	9.65124	0.794027	1.73391	0.00190546	0.0428969
BC069753P00854	BC069753	RFPL3	ret finger protein-like 3	11.2818	10.4877	0.794088	1.73398	0.000489082	0.0190198
BC051690P03154	BC051690	FBLN2	fibulin 2	11.5943	10.8002	0.794123	1.73402	0.00220504	0.0466114
BC009618P00305	BC009618	PRO1580	hypothetical protein PRO1580	13.2387	12.4446	0.794157	1.73406	2.02225e-05	0.00275294
NM_014920P05106	NM_014920	ICK	intestinal cell (MAK-like) kinase	12.0083	11.2141	0.794172	1.73408	0.000573522	0.0209732
AB058718P03812	AB058718	KIAA1815	KIAA1815	11.6331	10.8389	0.794218	1.73414	9.0321e-05	0.00678963
BC056896P00190	BC056896	HSPC157	HSPC157 protein	12.3027	11.5081	0.794555	1.73454	5.93232e-05	0.00530035
XM_929730P00563	XM_929730	LOC646780	similar to Phosphorylase b kinase alpha regulatory chain, skeletal muscle isoform (Phosphorylase kinase alpha M subunit)	12.8202	12.0255	0.7947	1.73472	0.000200682	0.0112419
NM_024307P01140	NM_024307	GDPD3	glycerophosphodiester phosphodiesterase domain containing 3	11.032	10.2372	0.794775	1.73481	0.0013623	0.0352026
CR600380P00428	CR600380	SERPING1	serpin peptidase inhibitor, clade G (C1 inhibitor), member 1, (angioedema, hereditary)	11.845	11.0502	0.794777	1.73481	0.000680755	0.0232442
AK130938P01714	AK130938	COL11A2	collagen, type XI, alpha 2	12.6645	11.8695	0.795007	1.73509	0.000527865	0.0199438
NM_052853P01591	NM_052853	ADCK2	aarF domain containing kinase 2	13.2043	12.4092	0.795066	1.73516	0.000456769	0.0182468
BC065290P00214	BC065290	CYBRD1	cytochrome b reductase 1	11.8874	11.0923	0.795101	1.7352	0.000553159	0.020511
AF391114P00281	AF391114	C21orf70	chromosome 21 open reading frame 70	12.193	11.3976	0.79533	1.73547	1.74379e-05	0.00252634
NM_002252P01634	NM_002252	KCNS3	potassium voltage-gated channel, delayed-rectifier, subfamily S, member 3	9.9469	9.15134	0.795558	1.73575	0.00178262	0.0410551
NM_022059P01181	NM_022059	CXCL16	chemokine (C-X-C motif) ligand 16	11.9944	11.1985	0.795833	1.73608	0.000633043	0.0224013
BC042429P04812	BC042429	LOC442028	hypothetical LOC442028	10.2325	9.4363	0.796165	1.73648	0.000735828	0.0243934
AK000900P01094	AK000900	FLJ10038	hypothetical protein FLJ10038	10.863	10.0668	0.796187	1.73651	0.00245655	0.0499205
BC065557P00747	BC065557	N/A	Homo sapiens cDNA clone MGC:75083 IMAGE:6138729, complete cds.	12.7876	11.9913	0.796311	1.73665	3.1671e-05	0.00363389
NM_001896P01439	NM_001896	CSNK2A2	casein kinase 2, alpha prime polypeptide	13.6941	12.8975	0.796598	1.737	0.000881274	0.0272605
NM_176878P03882	NM_176878	INADL	InaD-like (Drosophila)	11.7749	10.978	0.796856	1.73731	4.16366e-05	0.00430807
BC008217P01211	BC008217	HNRPLL	heterogeneous nuclear ribonucleoprotein L-like	10.7896	9.99253	0.797041	1.73753	7.02099e-05	0.00592181
NM_015078P03993	NM_015078	MCF2L2	MCF.2 cell line derived transforming sequence-like 2	10.628	9.83067	0.79729	1.73783	0.000995411	0.0290953
BC096832P00653	BC096832	CYSLTR2	cysteinyl leukotriene receptor 2	10.2519	9.45417	0.797684	1.73831	0.00020403	0.0113518
NM_002354P00558	NM_002354	TACSTD1	tumor-associated calcium signal transducer 1	10.3347	9.53688	0.797838	1.73849	0.00174459	0.0406335
NM_006096P02415	NM_006096	NDRG1	N-myc downstream regulated gene 1	11.6556	10.8575	0.798172	1.7389	0.000955117	0.0284138
BC106038P03405	BC106038	SOX13	SRY (sex determining region Y)-box 13	11.0671	10.2688	0.798305	1.73906	0.000404379	0.0170331
NM_138802P01081	NM_138802	ZFAND2B	zinc finger, AN1-type domain 2B	12.3072	11.5089	0.798309	1.73906	0.000281869	0.013755
NM_138616P00722	NM_138616	RHCE	Rh blood group, CcEe antigens	10.7572	9.95883	0.798404	1.73918	0.000351295	0.0156646
NM_001669P04611	NM_001669	ARSD	arylsulfatase D	13.1994	12.4004	0.798976	1.73987	0.000612639	0.0219118
NM_022164P01270	NM_022164	TINAGL1	tubulointerstitial nephritis antigen-like 1	10.7792	9.98011	0.799108	1.74002	0.00189574	0.042733
NM_001311P00259	NM_001311	CRIP1	cysteine-rich protein 1 (intestinal)	10.2105	9.41141	0.799122	1.74004	8.0939e-05	0.0064058
AL110227P02168	AL110227	GNA11	guanine nucleotide binding protein (G protein), alpha 11 (Gq class)	12.8642	12.0649	0.799283	1.74024	0.000650386	0.0227166
BC007047P00867	BC007047	FGL1	fibrinogen-like 1	11.5758	10.7765	0.799283	1.74024	0.00108623	0.0307441
AK023546P01600	AK023546	PLCL2	phospholipase C-like 2	12.1119	11.3121	0.799804	1.74086	0.00089921	0.0275658
BX247989P01642	BX247989	C14orf159	chromosome 14 open reading frame 159	11.7144	10.9142	0.800223	1.74137	0.00066744	0.0229693
BC015920P00840	BC015920	GNB3	guanine nucleotide binding protein (G protein), beta polypeptide 3	11.7654	10.9649	0.800427	1.74162	0.000215177	0.0116974
NM_004051P02238	NM_004051	BDH1	3-hydroxybutyrate dehydrogenase, type 1	11.4256	10.6251	0.800457	1.74165	0.00136052	0.0351863
BC056418P01922	BC056418	MCAM	melanoma cell adhesion molecule	12.5732	11.7725	0.800625	1.74186	0.000372053	0.0161923
NM_002449P01592	NM_002449	MSX2	msh homeobox homolog 2 (Drosophila)	11.3237	10.523	0.80071	1.74196	0.00155165	0.0380967
AK123267P02726	AK123267	MCF2L	MCF.2 cell line derived transforming sequence-like	12.9497	12.1489	0.800782	1.74205	0.00172468	0.0403778
BC075081P01058	BC075081	RHCE	Rh blood group, CcEe antigens	11.1728	10.3717	0.801095	1.74242	0.000218576	0.0117957
AL834203P00364	AL834203	FLJ30046	hypothetical protein FLJ30046	13.0507	12.2494	0.801304	1.74268	2.3034e-05	0.00299071
XM_926711P00490	XM_926711	LOC643382	hypothetical protein LOC643382	11.7639	10.9625	0.80132	1.7427	0.0019733	0.0437883
AK092439P01567	AK092439	MOSC1	MOCO sulphurase C-terminal domain containing 1	13.3602	12.5585	0.801766	1.74323	0.00217813	0.046361
BC099655P02462	BC099655	DSG2	desmoglein 2	12.7209	11.9191	0.8018	1.74327	6.34157e-05	0.00554574
NM_032802P01022	NM_032802	SPPL2A	signal peptide peptidase-like 2A	13.6902	12.8877	0.802522	1.74415	3.43687e-05	0.00384089
AB058718P04263	AB058718	KIAA1815	KIAA1815	12.3995	11.5969	0.802554	1.74419	0.00111367	0.0311792
NM_015103P06469	NM_015103	PLXND1	plexin D1	11.8512	11.0484	0.802821	1.74451	0.00157361	0.0384272
NM_023037P09710	NM_023037	FRY	furry homolog (Drosophila)	11.0649	10.2617	0.803231	1.745	0.00108867	0.0307624
NM_004019P00410	NM_004019	DMD	dystrophin (muscular dystrophy, Duchenne and Becker types)	11.4936	10.6901	0.803539	1.74538	0.000156031	0.00966554
NM_013270P01271	NM_013270	TSP50	testes-specific protease 50	10.0751	9.27152	0.803567	1.74541	0.00231621	0.048023
BC090871P00928	BC090871	ALS2CR2	amyotrophic lateral sclerosis 2 (juvenile) chromosome region, candidate 2	13.0736	12.2697	0.8039	1.74581	0.00231024	0.0479418
BC009687P00100	BC009687	EMP2	epithelial membrane protein 2	12.1746	11.3706	0.804034	1.74598	7.2246e-05	0.00602105
NM_031882P02472	NM_031882	PCDHAC1	protocadherin alpha subfamily C, 1	11.7524	10.948	0.804416	1.74644	0.000332115	0.0151755
BC110042P01691	BC110042	C14orf65	chromosome 14 open reading frame 65	13.5142	12.7094	0.804803	1.74691	0.00148934	0.0372124
BC112930P05243	BC112930	KIAA1529	KIAA1529	11.9839	11.1791	0.804814	1.74692	8.5906e-05	0.00658861
BC107877P01051	BC107877	TDP1	tyrosyl-DNA phosphodiesterase 1	13.3835	12.5786	0.804848	1.74696	2.03225e-05	0.00275348
NM_138434P01698	NM_138434	C7orf29	chromosome 7 open reading frame 29	12.6422	11.8372	0.804959	1.7471	9.13196e-05	0.00682685
NM_032457P04425	NM_032457	PCDH7	BH-protocadherin (brain-heart)	10.3713	9.56636	0.804961	1.7471	0.00100384	0.0292683
BC029755P00489	BC029755	SYNGR2	synaptogyrin 2	13.9629	13.1572	0.805739	1.74804	0.00165158	0.0395318
NM_000694P02414	NM_000694	ALDH3B1	aldehyde dehydrogenase 3 family, member B1	10.6721	9.86572	0.806422	1.74887	0.000400845	0.0169565
BC007019P00497	BC007019	VAMP4	vesicle-associated membrane protein 4	11.998	11.1915	0.806579	1.74906	0.000185129	0.01066
NM_080741P02242	NM_080741	NEU4	sialidase 4	10.6313	9.82348	0.807817	1.75056	0.000385455	0.0165276
NM_015429P03062	NM_015429	ABI3BP	ABI gene family, member 3 (NESH) binding protein	11.531	10.7231	0.807854	1.7506	0.000994738	0.0290876
NM_001004134P00418	NM_001004134	OR10AD1	olfactory receptor, family 10, subfamily AD, member 1	10.5559	9.748	0.807933	1.7507	0.0016971	0.0399793
NM_144611P00757	NM_144611	CYB5D2	cytochrome b5 domain containing 2	13.0641	12.2554	0.808695	1.75163	3.35693e-05	0.00378049
AF035582P03354	AF035582	CASK	calcium/calmodulin-dependent serine protein kinase (MAGUK family)	12.4826	11.6732	0.809391	1.75247	0.000439009	0.0178737
NM_003549P01169	NM_003549	HYAL3	hyaluronoglucosaminidase 3	10.9486	10.1391	0.809541	1.75265	0.000109409	0.00767539
NM_001006665P02459	NM_001006665	RPS6KA1	ribosomal protein S6 kinase, 90kDa, polypeptide 1	11.808	10.9983	0.809639	1.75277	0.000231035	0.0121956
XM_499061P01944	XM_499061	LOC441204	hypothetical LOC441204	10.7252	9.91528	0.809866	1.75305	0.00135545	0.0351148
BC109045P03384	BC109045	ZNF518	zinc finger protein 518	12.3895	11.5795	0.810034	1.75325	9.3262e-06	0.00174674
BC008982P00251	BC008982	C5AR1	complement component 5a receptor 1	9.46097	8.6506	0.810369	1.75366	0.00122628	0.0329895
NM_006314P01958	NM_006314	CNKSR1	connector enhancer of kinase suppressor of Ras 1	10.3668	9.55621	0.810603	1.75394	0.00167734	0.0397678
NM_139162P01672	NM_139162	SMCR7	Smith-Magenis syndrome chromosome region, candidate 7	12.2524	11.4414	0.810982	1.7544	0.000264072	0.0132079
NM_015184P02591	NM_015184	PLCL2	phospholipase C-like 2	12.0995	11.2881	0.811328	1.75483	0.000556493	0.020576
NM_015888P01417	NM_015888	HOOK1	hook homolog 1 (Drosophila)	11.5673	10.7556	0.81175	1.75534	0.000257052	0.0130289
BC069737P00852	BC069737	RFPL2	ret finger protein-like 2	11.312	10.5001	0.811868	1.75548	0.00119521	0.0324818
BC029840P01888	BC029840	PTGS1	prostaglandin-endoperoxide synthase 1 (prostaglandin G/H synthase and cyclooxygenase)	12.7068	11.8949	0.811898	1.75552	8.92396e-05	0.00673968
NM_138699P01352	NM_138699	LOC93622	hypothetical protein BC006130	12.7791	11.9671	0.812003	1.75565	0.000184317	0.0106484
NM_014475P00330	NM_014475	DHDH	dihydrodiol dehydrogenase (dimeric)	9.85539	9.04301	0.812376	1.7561	0.000365996	0.0159933
AK094893P00753	AK094893	LOC645431	hypothetical protein LOC645431	10.9774	10.1649	0.812531	1.75629	0.000149313	0.00942551
BC014962P01252	BC014962	GFRA1	GDNF family receptor alpha 1	11.0228	10.2101	0.812693	1.75649	0.000152784	0.00954276
BC012325P01462	BC012325	SLC22A5	solute carrier family 22 (organic cation transporter), member 5	12.6044	11.7917	0.812731	1.75653	0.00096479	0.0285939
XM_934774P00799	XM_934774	LOC645431	hypothetical protein LOC645431	10.6664	9.85362	0.812779	1.75659	0.000461597	0.0183738
AK124893P02707	AK124893	LOC400950	FLJ42903 protein	10.5552	9.74233	0.812871	1.7567	0.00200477	0.0441743
NM_001782P01002	NM_001782	CD72	CD72 molecule	11.9437	11.1306	0.813115	1.757	0.00229258	0.0477283
NM_005708P01826	NM_005708	GPC6	glypican 6	13.449	12.6358	0.813239	1.75715	0.000215211	0.0116974
NM_032294P02374	NM_032294	CAMKK1	calcium/calmodulin-dependent protein kinase kinase 1, alpha	11.7874	10.9741	0.813245	1.75716	0.000282889	0.0137907
BC071668P00474	BC071668	HIST1H2AM	histone 1, H2am	9.2656	8.45191	0.81369	1.7577	0.000596664	0.0215217
AK075260P02399	AK075260	C1orf91	chromosome 1 open reading frame 91	12.5581	11.7443	0.813808	1.75785	0.0017376	0.0405378
NM_005264P01562	NM_005264	GFRA1	GDNF family receptor alpha 1	11.0684	10.2546	0.813838	1.75788	9.88472e-05	0.00719382
BC094843P00395	BC094843	S100A1	S100 calcium binding protein A1	11.639	10.8249	0.814085	1.75818	0.00241947	0.0494712
NM_024014P00477	NM_024014	HOXA6	homeobox A6	10.9689	10.1545	0.814348	1.7585	0.00201434	0.0443066
NM_001017999P00551	NM_001017999	KIAA1026	kazrin	12.1372	11.3225	0.81477	1.75902	0.00213307	0.0457618
BX641138P02390	BX641138	RAB30	RAB30, member RAS oncogene family	11.8077	10.9928	0.814862	1.75913	0.000165775	0.010044
NM_001018095P00697	NM_001018095	Gcom1	GRINL1A combined protein	11.2284	10.4133	0.815119	1.75944	4.12914e-05	0.00430058
XM_930891P00278	XM_930891	FAM7A3	family with sequence similarity 7, member A3	11.5041	10.6886	0.815517	1.75993	0.000164424	0.00999791
BC041604P00114	BC041604	CDC42SE1	CDC42 small effector 1	13.0266	12.2108	0.815797	1.76027	0.00182663	0.0416552
NM_032293P02586	NM_032293	GARNL3	GTPase activating Rap/RanGAP domain-like 3	11.9791	11.163	0.816153	1.7607	0.000251562	0.0128689
NM_000162P02127	NM_000162	GCK	glucokinase (hexokinase 4, maturity onset diabetes of the young 2)	11.2594	10.443	0.816376	1.76098	0.00125582	0.0334606
NM_004051P02248	NM_004051	BDH1	3-hydroxybutyrate dehydrogenase, type 1	11.6404	10.8237	0.816693	1.76136	6.21016e-05	0.00546151
BC047869P01833	BC047869	COX4I1	cytochrome c oxidase subunit IV isoform 1	12.7886	11.9718	0.816721	1.7614	0.000329782	0.0151132
NM_012340P03179	NM_012340	NFATC2	nuclear factor of activated T-cells, cytoplasmic, calcineurin-dependent 2	9.26719	8.45011	0.817076	1.76183	0.000115026	0.00792162
BC064549P00501	BC064549	ACADL	acyl-Coenzyme A dehydrogenase, long chain	9.75641	8.93913	0.81728	1.76208	0.000148132	0.00938614
NM_173555P03208	NM_173555	TYSND1	trypsin domain containing 1	12.7482	11.9309	0.817293	1.7621	2.41909e-05	0.00307257
NM_004978P03421	NM_004978	KCNC4	potassium voltage-gated channel, Shaw-related subfamily, member 4	10.0051	9.18777	0.817313	1.76212	0.000209062	0.0115174
BC006346P01130	BC006346	APEG1	aortic preferentially expressed gene 1	12.2917	11.4742	0.817511	1.76236	0.00085222	0.0266859
BC014473P00537	BC014473	CEACAM1	carcinoembryonic antigen-related cell adhesion molecule 1 (biliary glycoprotein)	9.69056	8.87288	0.817677	1.76257	0.000171256	0.0102179
BC014409P00542	BC014409	PPCDC	phosphopantothenoylcysteine decarboxylase	12.8689	12.0512	0.817773	1.76268	0.0019362	0.043315
AF528079P00566	AF528079	MGC17330	HGFL gene	10.5809	9.76288	0.817976	1.76293	0.00156256	0.0382771
NM_017422P00023	NM_017422	CALML5	calmodulin-like 5	10.3393	9.5212	0.81808	1.76306	0.00126499	0.0336217
NM_005735P01355	NM_005735	ACTR1B	ARP1 actin-related protein 1 homolog B, centractin beta (yeast)	13.9456	13.1274	0.818225	1.76324	0.000357951	0.0158144
NM_015058P05859	NM_015058	RP11-125A7.3	KIAA0564 protein	12.3957	11.5769	0.818833	1.76398	6.43923e-06	0.00136477
NM_004389P03353	NM_004389	CTNNA2	catenin (cadherin-associated protein), alpha 2	11.6919	10.8731	0.818844	1.76399	0.000855949	0.0267429
NM_024072P02906	NM_024072	DDX54	DEAD (Asp-Glu-Ala-Asp) box polypeptide 54	12.2833	11.4643	0.818954	1.76413	0.000126349	0.00840903
BC003193P01619	BC003193	LRRC1	leucine rich repeat containing 1	12.5811	11.7619	0.819208	1.76444	0.0015891	0.0386572
NM_020201P00576	NM_020201	NT5M	5,3-nucleotidase, mitochondrial	12.3288	11.5095	0.819324	1.76458	0.000836093	0.0264111
XM_928549P00072	XM_928549	LOC645529	similar to Hypothetical acrosin-like protease	10.6275	9.80815	0.819391	1.76466	0.000333944	0.0152217
NM_138571P00360	NM_138571	HINT3	histidine triad nucleotide binding protein 3	11.9121	11.0927	0.819418	1.76469	0.000157266	0.00971445
[truncated: 1,286 more rows]

## Sheet: Upregulated genes D6
Table S1, relating to Figure 2. Upregulated genes in SYT9 overexpressed CSB-KD SH-SY5Y cells
[truncated: 3,447 more rows]

## Sheet: Downregulated genes D6
Table S1, relating to Figure 2. Downregulated genes in SYT9 overexpressed CSB-KD SH-SY5Y cells
[truncated: 3,563 more rows]
