# Supplementary material for: Pharmacological Bypass of Cockayne Syndrome B Function in Neuronal Differentiation
Source: Cell Rep. 2016 Mar 10;14(11):2554–61. doi: 10.1016/j.celrep.2016.02.051 (PMC4806223; doi:10.1016/j.celrep.2016.02.051)
Supplement: Table S2. Genes that Are Significantly Up- or Down-Regulated in CS Patients’ Cerebrum, Related to Figure 3 [file mmc3.xlsx]

## Sheet: Downregulated in CS patients
Table S2, relating to Figure 3. Genes that are significanctly down-regulated in CS patients
SEQ_ID	gene_name	Cerebella (Wang et al, 2014)			Cerebrum
		P1_C1	P2_C2	P3_C3	P1_C1	P2_C2	P3_C3
NM_139056	ADAMTS16	1.857 down	3.116 down	3.072 down	1.959 down	1.847 down	3.185 down
NM_007038	ADAMTS5	2.905 down	3.281 down	1.705 down	2.704 down	3.306 down	3.355 down
BC024163	ARL5B	1.860 down	1.824 down	1.683 down	1.787 down	1.772 down	1.680 down
NM_001709	BDNF	10.584 down	5.710 down	3.075 down	6.562 down	10.170 down	2.787 down
NM_032804	C10orf22	1.646 down	1.786 down	1.683 down	1.523 down	1.704 down	1.960 down
NM_032436	C13orf8	1.700 down	1.954 down	1.942 down	1.720 down	1.859 down	1.605 down
NM_017972	C14orf118	2.540 down	2.157 down	2.307 down	1.837 down	1.950 down	1.521 down
AK055900	C18orf15	2.298 down	1.735 down	2.674 down	1.949 down	2.234 down	2.109 down
NM_001032363	C1orf151	1.728 down	2.040 down	1.716 down	1.671 down	2.717 down	1.952 down
NM_001013615	C1orf190	3.157 down	4.616 down	2.535 down	2.156 down	2.261 down	2.143 down
BC060777	C1orf96	2.194 down	2.236 down	2.597 down	1.930 down	2.701 down	2.272 down
NM_080616	C20orf112	1.589 down	1.933 down	1.651 down	1.965 down	2.589 down	1.645 down
NM_145035	C3orf57	8.681 down	3.748 down	3.022 down	1.688 down	2.269 down	4.106 down
BC021215	C5orf22	2.005 down	2.124 down	3.151 down	1.618 down	1.649 down	2.003 down
BC048965	C5orf5	2.168 down	3.101 down	2.648 down	1.686 down	2.043 down	2.620 down
NM_138409	C6orf117	8.220 down	6.960 down	2.410 down	2.249 down	2.290 down	1.708 down
AL834454	C8orf34	3.582 down	3.937 down	3.152 down	1.930 down	2.235 down	2.320 down
BC037288	C8ORFK32	2.251 down	2.612 down	1.860 down	2.089 down	2.766 down	1.522 down
NM_152420	C9orf41	2.883 down	4.982 down	3.347 down	2.342 down	3.361 down	3.041 down
NM_000720	CACNA1D	1.525 down	2.434 down	1.964 down	1.629 down	2.354 down	2.019 down
BC074811	CNR1	2.885 down	4.024 down	3.459 down	2.272 down	4.073 down	2.865 down
NM_007007	CPSF6	2.394 down	2.928 down	3.539 down	1.912 down	2.096 down	2.056 down
NM_013266	CTNNA3	2.968 down	4.128 down	2.997 down	2.272 down	2.373 down	3.647 down
NM_144657	CXorf43	1.596 down	2.640 down	1.588 down	1.784 down	2.133 down	1.589 down
NM_003887	DDEF2	1.855 down	2.718 down	2.004 down	1.768 down	1.704 down	2.394 down
BC005809	DYRK2	1.745 down	1.717 down	2.111 down	2.239 down	2.581 down	1.730 down
NM_001964	EGR1	1.601 down	4.805 down	5.008 down	3.458 down	5.657 down	4.099 down
NM_001965	EGR4	14.303 down	25.289 down	11.007 down	5.355 down	15.284 down	5.528 down
BC030692	ELAVL2	9.223 down	9.150 down	3.226 down	1.956 down	1.891 down	1.822 down
NM_207043	ENSA	1.832 down	1.900 down	1.713 down	1.592 down	2.089 down	1.953 down
BC029869	ENTPD3	1.600 down	2.125 down	1.778 down	1.568 down	2.042 down	1.649 down
BC112199	ERBB4	2.342 down	3.011 down	2.678 down	1.880 down	2.924 down	1.616 down
BC098403	ETV1	2.013 down	2.605 down	1.801 down	1.545 down	1.525 down	2.181 down
BX641145	FLJ26175	3.404 down	2.962 down	4.005 down	2.028 down	2.348 down	2.412 down
BC065549	FLJ33814	2.478 down	2.571 down	2.515 down	2.087 down	1.991 down	1.578 down
NM_152605	FLJ37549	2.472 down	1.881 down	2.369 down	2.013 down	1.694 down	2.924 down
NM_001004332	FLJ41170	2.221 down	3.117 down	1.797 down	1.833 down	2.628 down	1.638 down
NM_001039753	FLJ42562	2.341 down	4.148 down	2.664 down	2.133 down	1.819 down	2.504 down
NM_001039755	FLJ44124	2.820 down	2.302 down	2.545 down	1.757 down	1.621 down	1.560 down
BC011731	G3BP2	1.859 down	2.517 down	2.386 down	1.515 down	1.613 down	1.591 down
NM_002041	GABPB2	1.698 down	1.972 down	2.365 down	1.724 down	1.893 down	1.534 down
NM_033223	GABRG3	4.344 down	4.463 down	3.654 down	2.113 down	3.144 down	2.431 down
NM_032717	HMFN0839	3.314 down	4.798 down	1.684 down	3.145 down	3.390 down	7.684 down
NM_004501	HNRPU	1.674 down	3.465 down	2.782 down	1.637 down	1.738 down	1.703 down
NM_004272	HOMER1	2.479 down	3.788 down	2.828 down	2.819 down	3.432 down	2.968 down
NM_000217	KCNA1	3.672 down	7.831 down	3.260 down	1.732 down	2.633 down	4.717 down
NM_004974	KCNA2	2.338 down	4.459 down	2.600 down	1.525 down	2.149 down	2.133 down
NM_012281	KCND2	3.024 down	3.221 down	1.799 down	1.571 down	2.333 down	2.002 down
NM_030647	KIAA1718	1.837 down	2.560 down	2.029 down	2.238 down	2.137 down	3.758 down
NM_032506	KIAA1841	2.066 down	1.966 down	1.887 down	1.764 down	1.862 down	2.712 down
AY368076	KIF21A	2.915 down	3.067 down	2.879 down	1.999 down	3.053 down	2.039 down
NM_030624	KLHL15	2.475 down	3.189 down	2.129 down	1.739 down	2.199 down	2.169 down
NM_001012731	LOC283874	1.959 down	2.698 down	2.883 down	3.346 down	1.804 down	2.133 down
XM_373451	LOC387647	1.823 down	2.640 down	2.244 down	2.081 down	2.406 down	2.504 down
XM_926023	LOC642530	1.902 down	1.742 down	1.665 down	1.809 down	1.566 down	1.970 down
XM_934805	LOC645227	3.235 down	1.775 down	1.590 down	1.823 down	1.605 down	2.518 down
XM_929381	LOC646454	3.319 down	1.731 down	2.926 down	2.115 down	2.230 down	2.008 down
XM_932333	LOC653512	1.943 down	2.184 down	1.754 down	1.756 down	2.490 down	2.240 down
XM_928308	LOC653592	1.846 down	2.902 down	2.265 down	2.627 down	3.961 down	2.025 down
NM_018409	LRP2BP	2.312 down	2.656 down	1.759 down	1.891 down	1.979 down	1.567 down
NM_003927	MBD2	1.815 down	2.468 down	2.155 down	2.011 down	2.875 down	2.602 down
NM_015884	MBTPS2	2.231 down	2.747 down	2.168 down	1.783 down	2.096 down	1.938 down
NM_005927	MFAP3	2.154 down	2.197 down	2.169 down	1.942 down	1.946 down	1.524 down
BC093764	MSL2L1	1.967 down	2.071 down	2.311 down	1.752 down	1.633 down	2.050 down
BC105110	MST101	1.773 down	1.860 down	1.867 down	1.787 down	1.753 down	1.567 down
NM_005966	NAB1	2.292 down	3.381 down	2.147 down	1.900 down	1.560 down	2.764 down
NM_178864	NPAS4	5.585 down	2.599 down	1.583 down	7.228 down	6.917 down	2.217 down
NM_173158	NR4A1	5.833 down	12.739 down	7.723 down	5.674 down	5.627 down	3.158 down
NM_006186	NR4A2	4.600 down	6.148 down	2.555 down	1.612 down	3.299 down	6.227 down
NM_006981	NR4A3	9.996 down	2.425 down	1.738 down	4.623 down	5.593 down	3.646 down
BC021248	OSBPL6	2.019 down	2.249 down	2.019 down	1.652 down	1.767 down	3.039 down
NM_031848	PCDHA6	2.212 down	9.195 down	1.966 down	1.961 down	3.416 down	1.715 down
NM_031856	PCDHA8	1.755 down	9.003 down	2.011 down	1.703 down	2.948 down	1.672 down
NM_032086	PCDHGA6	2.715 down	3.573 down	3.076 down	2.276 down	3.246 down	1.620 down
BC104858	PDE10A	2.948 down	2.147 down	2.948 down	1.770 down	1.563 down	2.171 down
NM_024989	PGAP1	2.423 down	3.081 down	2.121 down	2.508 down	2.865 down	2.211 down
NM_014386	PKD2L2	2.176 down	2.671 down	3.388 down	1.821 down	2.207 down	2.930 down
BC101373	PLD5	2.405 down	1.916 down	2.600 down	3.162 down	4.058 down	2.537 down
NM_014906	PPM1E	2.652 down	2.140 down	2.074 down	2.222 down	2.135 down	3.003 down
DQ124708	PXK	2.635 down	2.281 down	1.916 down	2.012 down	2.391 down	1.793 down
BC033708	RALGPS1	2.128 down	3.778 down	2.821 down	1.880 down	2.388 down	3.126 down
NM_012416	RANBP6	1.862 down	2.133 down	1.755 down	1.665 down	1.944 down	2.064 down
NM_025252	RAPH1	1.819 down	2.690 down	1.976 down	1.624 down	2.161 down	1.876 down
NM_022780	RMND5A	2.773 down	3.822 down	3.014 down	1.659 down	1.857 down	2.339 down
AK054800	RPS6KL1	2.572 down	2.624 down	3.652 down	1.510 down	2.294 down	1.870 down
BC101970	SERF1B	3.636 down	3.017 down	3.207 down	1.605 down	2.387 down	1.722 down
NM_005066	SFPQ	2.056 down	2.683 down	2.502 down	2.365 down	2.199 down	1.858 down
NM_078483	SLC36A1	2.239 down	3.889 down	2.212 down	2.708 down	3.004 down	1.929 down
BC069609	SPRY3	2.711 down	3.531 down	2.754 down	1.757 down	2.280 down	1.897 down
NM_015879	ST8SIA3	2.615 down	3.832 down	2.401 down	1.656 down	3.152 down	1.611 down
NM_032873	STS-1	2.195 down	5.300 down	2.619 down	5.805 down	6.521 down	5.149 down
XM_045911	STXBP5L	1.654 down	2.697 down	2.045 down	1.550 down	2.092 down	2.296 down
NM_175733	SYT9	1.878 down	2.492 down	2.336 down	1.841 down	1.723 down	1.222 down
NM_006951	TAF5	1.857 down	2.426 down	1.570 down	2.027 down	1.883 down	1.827 down
NM_024665	TBL1XR1	2.125 down	2.480 down	2.592 down	2.639 down	2.725 down	3.289 down
BC047719	TMC7	5.228 down	3.243 down	4.496 down	2.580 down	1.797 down	2.971 down
NM_053006	TSSK2	2.785 down	2.603 down	2.091 down	2.030 down	2.624 down	2.237 down
NM_003339	UBE2D2	2.079 down	2.115 down	1.967 down	1.759 down	1.964 down	2.741 down
NM_198570	UNQ739	6.450 down	6.129 down	3.255 down	2.636 down	3.454 down	2.223 down
NM_053276	VIT	8.103 down	3.723 down	8.651 down	4.656 down	5.079 down	7.215 down
NM_020652	ZNF286	2.243 down	2.350 down	1.712 down	2.135 down	2.423 down	1.621 down
NM_152478	ZNF583	2.682 down	2.459 down	1.914 down	1.770 down	2.043 down	1.744 down

## Sheet: Upregulated in CS patients
Table S2, relating to Figure 3. Genes that are significanctly up-regulated in CS patients
(See Table S8 in Wang et al., 2014 for details on patients)
SEQ_ID	gene_name	Cerebella (Wang et al, 2014)			Cerebrum
		P1_C1	P2_C2	P3_C3	P1_C1	P2_C2	P3_C3
NM_022060	ABHD4	2.071 up	2.375 up	1.796 up	1.894 up	2.487 up	1.880 up
NM_016428	ABI3	7.205 up	5.288 up	3.668 up	1.701 up	3.781 up	5.928 up
NM_182920	ADAMTS9	2.949 up	2.769 up	3.880 up	1.588 up	1.836 up	1.962 up
NM_019032	ADAMTSL4	5.095 up	2.467 up	2.007 up	2.353 up	2.987 up	3.125 up
NM_001122	ADFP	2.157 up	1.974 up	1.541 up	2.285 up	3.064 up	2.057 up
BC064411	ADORA3	10.813 up	16.410 up	14.122 up	1.703 up	4.767 up	7.321 up
NM_020350	AGTRAP	3.699 up	4.223 up	2.519 up	2.498 up	3.892 up	2.246 up
NM_005161	AGTRL1	13.182 up	8.630 up	5.625 up	4.537 up	2.928 up	4.069 up
NM_012190	ALDH1L1	5.497 up	6.799 up	3.596 up	3.589 up	5.269 up	3.637 up
NM_000694	ALDH3B1	3.158 up	4.239 up	2.261 up	2.520 up	5.307 up	3.157 up
NM_170726	ALDH4A1	2.552 up	2.715 up	1.893 up	2.285 up	2.502 up	1.603 up
NM_025144	ALPK1	3.182 up	2.122 up	1.630 up	2.502 up	3.629 up	2.236 up
NM_001147	ANGPT2	4.145 up	2.850 up	5.012 up	2.926 up	3.778 up	5.327 up
NM_001039667	ANGPTL4	4.242 up	1.836 up	2.714 up	4.992 up	2.208 up	3.003 up
NM_001150	ANPEP	11.503 up	3.886 up	1.752 up	2.576 up	3.086 up	2.203 up
NM_000700	ANXA1	40.348 up	15.679 up	22.204 up	6.184 up	4.950 up	1.560 up
NM_001002857	ANXA2	23.643 up	8.859 up	5.760 up	6.602 up	7.113 up	3.793 up
NM_000483	APOC2	2.815 up	4.997 up	3.414 up	1.600 up	2.896 up	3.130 up
NM_030817	APOLD1	10.811 up	9.285 up	7.053 up	2.555 up	3.939 up	1.588 up
NM_198098	AQP1	6.338 up	4.095 up	6.794 up	5.036 up	8.764 up	4.248 up
BC025732	ARHGAP30	1.685 up	3.052 up	1.555 up	1.842 up	2.358 up	3.556 up
NM_005720	ARPC1B	6.860 up	4.865 up	3.659 up	1.721 up	2.477 up	3.825 up
NM_025092	ATHL1	3.793 up	2.642 up	1.981 up	2.297 up	2.571 up	3.058 up
NM_005178	BCL3	2.744 up	1.714 up	1.862 up	2.150 up	1.658 up	2.036 up
BC073156	BIRC4BP	2.857 up	2.384 up	1.946 up	1.797 up	2.218 up	2.396 up
BC109371	BLVRB	3.373 up	3.531 up	3.564 up	1.748 up	1.623 up	1.611 up
NM_004335	BST2	5.361 up	5.122 up	3.391 up	3.610 up	4.200 up	3.225 up
NM_007311	BZRP	3.513 up	3.988 up	3.387 up	2.530 up	2.704 up	2.251 up
NM_006829	C10orf116	2.260 up	2.131 up	1.915 up	2.296 up	3.259 up	3.093 up
BC020568	C10orf54	5.759 up	10.381 up	5.443 up	1.671 up	4.877 up	3.910 up
NM_017815	C14orf94	1.593 up	2.162 up	2.219 up	1.536 up	2.009 up	1.831 up
NM_004848	C1orf38	10.410 up	13.772 up	10.093 up	2.122 up	5.765 up	3.089 up
AK098755	C1orf51	1.555 up	1.672 up	1.787 up	1.971 up	1.809 up	5.803 up
NM_015991	C1QA	9.623 up	10.376 up	6.735 up	1.890 up	3.946 up	7.893 up
NM_000491	C1QB	19.123 up	12.644 up	7.983 up	2.299 up	3.691 up	10.743 up
NM_172369	C1QC	8.052 up	8.302 up	3.571 up	1.808 up	2.655 up	7.405 up
NM_001733	C1R	15.041 up	4.634 up	6.176 up	3.463 up	2.361 up	2.538 up
NM_001734	C1S	8.609 up	4.077 up	3.972 up	2.970 up	2.997 up	1.704 up
NM_000063	C2	10.684 up	5.351 up	2.485 up	2.119 up	4.136 up	3.627 up
NM_152864	C20orf58	2.095 up	2.556 up	3.032 up	1.820 up	2.174 up	2.674 up
NM_058187	C21orf63	3.878 up	2.973 up	2.678 up	2.447 up	2.705 up	1.855 up
NM_001002029	C4B	14.348 up	4.624 up	2.610 up	6.189 up	6.137 up	4.145 up
BC008982	C5AR1	7.096 up	5.801 up	6.680 up	2.550 up	4.154 up	1.707 up
NM_183373	C6orf145	3.359 up	3.856 up	2.341 up	1.773 up	2.018 up	1.946 up
BC021685	C9orf61	3.327 up	3.977 up	2.059 up	2.673 up	2.889 up	1.823 up
NM_001218	CA12	1.969 up	2.523 up	3.565 up	4.286 up	3.620 up	4.815 up
BC004130	CALCOCO2	2.213 up	2.517 up	1.621 up	1.964 up	2.764 up	1.507 up
NM_001747	CAPG	13.234 up	5.973 up	6.290 up	2.875 up	4.466 up	4.239 up
NM_033293	CASP1	4.444 up	3.112 up	1.717 up	1.596 up	3.654 up	2.723 up
NM_033306	CASP4	6.658 up	4.541 up	2.495 up	2.638 up	3.748 up	2.663 up
NM_004347	CASP5	4.426 up	3.663 up	1.859 up	3.431 up	5.092 up	2.582 up
NM_001040021	CD14	5.290 up	2.820 up	2.664 up	3.285 up	4.936 up	4.263 up
Z22970	CD163	9.448 up	3.259 up	2.823 up	8.427 up	18.013 up	3.072 up
NM_007261	CD300A	3.688 up	2.558 up	1.828 up	1.869 up	2.592 up	6.124 up
NM_000610	CD44	37.410 up	13.997 up	10.072 up	19.475 up	12.963 up	5.607 up
NM_001040059	CD68	6.204 up	5.294 up	3.022 up	1.926 up	4.765 up	8.851 up
NM_004355	CD74	2.929 up	3.055 up	1.674 up	1.968 up	2.843 up	3.275 up
NM_012072	CD93	5.787 up	2.671 up	2.258 up	3.402 up	7.043 up	4.982 up
NM_078467	CDKN1A	8.495 up	7.362 up	10.783 up	4.400 up	3.446 up	5.506 up
NM_005195	CEBPD	18.490 up	12.433 up	11.821 up	3.566 up	4.839 up	3.361 up
NM_001710	CFB	26.190 up	3.709 up	2.243 up	5.276 up	4.029 up	1.882 up
NM_000204	CFI	19.337 up	2.302 up	1.553 up	9.278 up	10.116 up	2.784 up
NM_001276	CHI3L1	39.648 up	13.361 up	14.954 up	24.634 up	7.796 up	7.609 up
NM_001025199	CHI3L2	21.906 up	10.901 up	2.333 up	19.848 up	5.116 up	5.287 up
NM_004273	CHST3	5.007 up	4.532 up	5.138 up	2.348 up	3.270 up	3.013 up
NM_003277	CLDN5	3.861 up	2.932 up	1.848 up	1.642 up	2.794 up	1.674 up
NM_001288	CLIC1	13.520 up	10.243 up	8.737 up	3.027 up	4.038 up	3.719 up
NM_001845	COL4A1	2.643 up	2.623 up	2.368 up	2.040 up	2.658 up	1.790 up
NM_000096	CP	41.321 up	32.665 up	6.154 up	20.066 up	17.745 up	2.438 up
NM_019029	CPVL	2.959 up	2.084 up	2.062 up	1.516 up	4.884 up	3.098 up
NM_003651	CSDA	8.226 up	3.732 up	4.418 up	3.232 up	3.602 up	3.425 up
NM_172313	CSF3R	3.954 up	8.109 up	3.804 up	1.510 up	2.955 up	3.277 up
NM_001330	CTF1	2.915 up	1.822 up	1.850 up	2.082 up	2.027 up	1.566 up
BC002642	CTSS	8.850 up	10.692 up	2.343 up	1.534 up	3.787 up	2.891 up
NM_001008540	CXCR4	5.764 up	11.424 up	6.314 up	3.198 up	9.617 up	2.233 up
NM_000101	CYBA	2.378 up	3.080 up	2.027 up	1.962 up	2.940 up	4.115 up
NM_021187	CYP4F11	3.691 up	3.714 up	2.442 up	3.986 up	5.671 up	2.943 up
NM_013974	DDAH2	2.661 up	2.981 up	2.240 up	1.910 up	1.885 up	2.257 up
NM_017707	DDEFL1	9.354 up	4.527 up	6.770 up	2.128 up	2.296 up	1.586 up
NM_019058	DDIT4	6.687 up	5.548 up	4.293 up	8.361 up	7.614 up	2.535 up
NM_024898	DENND1C	1.997 up	2.509 up	2.397 up	1.695 up	1.826 up	2.520 up
NM_004753	DHRS3	8.477 up	3.938 up	3.827 up	1.798 up	3.268 up	2.569 up
NM_001953	ECGF1	4.122 up	3.777 up	2.816 up	3.087 up	4.006 up	6.046 up
NM_005226	EDG3	13.231 up	6.337 up	4.449 up	3.109 up	4.582 up	2.128 up
NM_001955	EDN1	4.044 up	9.479 up	2.948 up	2.187 up	6.648 up	2.358 up
NM_004428	EFNA1	3.952 up	2.033 up	2.947 up	2.781 up	2.702 up	1.858 up
BC058073	EIF4EBP1	2.351 up	2.031 up	2.598 up	1.754 up	1.592 up	2.138 up
NM_153265	EML3	2.315 up	1.704 up	1.580 up	1.886 up	1.987 up	1.979 up
NM_001423	EMP1	7.952 up	11.120 up	7.269 up	4.961 up	5.763 up	2.294 up
NM_001425	EMP3	4.985 up	2.258 up	2.601 up	4.909 up	3.257 up	2.863 up
NM_033255	EPSTI1	4.899 up	4.039 up	1.882 up	2.865 up	4.569 up	1.746 up
NM_001005862	ERBB2	3.189 up	3.717 up	1.637 up	2.348 up	2.920 up	2.216 up
NM_144765	EVA1	9.516 up	4.357 up	3.596 up	7.005 up	15.960 up	7.782 up
NM_004106	FCER1G	14.793 up	12.389 up	5.778 up	2.728 up	4.295 up	7.584 up
NM_003890	FCGBP	19.985 up	19.802 up	10.521 up	1.839 up	15.029 up	11.138 up
NM_000566	FCGR1A	15.450 up	13.772 up	9.154 up	1.764 up	3.648 up	13.235 up
NM_021642	FCGR2A	14.101 up	20.397 up	8.337 up	4.367 up	15.973 up	11.382 up
NM_001002273	FCGR2B	4.167 up	6.414 up	2.218 up	2.855 up	6.622 up	4.551 up
NM_201563	FCGR2C	4.147 up	5.869 up	2.779 up	1.864 up	6.650 up	5.989 up
NM_000569	FCGR3A	6.713 up	14.111 up	3.523 up	2.528 up	5.280 up	14.079 up
NM_000570	FCGR3B	33.646 up	42.588 up	15.533 up	2.943 up	5.946 up	19.428 up
NM_004107	FCGRT	4.160 up	3.920 up	2.159 up	1.504 up	2.537 up	1.981 up
NM_013451	FER1L3	6.283 up	4.001 up	2.932 up	2.246 up	3.708 up	1.896 up
NM_004117	FKBP5	8.203 up	11.462 up	4.106 up	4.461 up	16.176 up	6.247 up
AK095303	FLJ10916	2.503 up	6.899 up	5.619 up	1.810 up	1.770 up	2.582 up
NM_019027	FLJ20273	5.673 up	3.939 up	2.402 up	1.594 up	3.753 up	4.664 up
NM_002029	FPR1	26.322 up	56.720 up	30.521 up	4.113 up	13.885 up	25.646 up
NM_021910	FXYD3	2.710 up	2.438 up	6.328 up	1.938 up	2.976 up	3.574 up
BC009642	FXYD5	4.951 up	4.467 up	3.427 up	1.536 up	2.377 up	2.010 up
NM_002038	G1P3	3.975 up	3.328 up	2.584 up	1.874 up	2.493 up	2.061 up
NM_001924	GADD45A	3.319 up	4.255 up	3.520 up	1.658 up	1.596 up	1.579 up
NM_000154	GALK1	4.014 up	2.509 up	2.571 up	2.564 up	2.118 up	2.099 up
NM_002053	GBP1	12.414 up	2.995 up	2.099 up	5.031 up	3.901 up	1.868 up
NM_004120	GBP2	12.007 up	5.666 up	3.750 up	4.323 up	3.824 up	1.762 up
NM_018284	GBP3	9.938 up	7.432 up	4.511 up	5.970 up	5.624 up	2.222 up
NM_002055	GFAP	1.760 up	2.166 up	2.274 up	1.976 up	1.809 up	1.636 up
NM_004121	GGTLA1	25.456 up	13.384 up	7.917 up	4.711 up	6.954 up	2.201 up
NM_152629	GLIS3	4.583 up	3.787 up	2.711 up	1.602 up	1.973 up	2.604 up
NM_004877	GMFG	9.549 up	8.810 up	6.335 up	1.569 up	2.758 up	2.588 up
NM_198447	GOLT1A	1.802 up	2.239 up	3.481 up	1.577 up	2.606 up	2.723 up
CR623296	GPSM3	4.173 up	6.418 up	2.376 up	1.703 up	3.628 up	3.730 up
NM_016815	GYPC	10.584 up	8.096 up	3.165 up	3.796 up	4.729 up	2.869 up
NM_021175	HAMP	4.678 up	1.941 up	2.109 up	3.787 up	2.348 up	4.179 up
NM_003949	HAP1	12.903 up	8.356 up	10.379 up	2.404 up	2.145 up	2.396 up
BC007075	HBB	9.609 up	3.789 up	4.861 up	4.511 up	2.145 up	6.452 up
NM_000519	HBD	6.599 up	1.822 up	5.241 up	3.922 up	1.736 up	4.159 up
NM_002110	HCK	3.972 up	2.872 up	3.102 up	2.063 up	4.308 up	5.846 up
NM_005335	HCLS1	20.903 up	31.066 up	10.049 up	2.002 up	4.861 up	6.003 up
NM_006674	HCP5	4.759 up	8.421 up	3.124 up	1.649 up	3.838 up	2.373 up
NM_152796	HIF3A	4.784 up	13.544 up	6.538 up	2.490 up	4.892 up	2.869 up
NM_002117	HLA-C	2.375 up	2.231 up	1.525 up	2.126 up	1.688 up	2.213 up
NM_006120	HLA-DMA	8.194 up	6.304 up	3.847 up	2.320 up	6.385 up	5.079 up
BC027175	HLA-DMB	7.568 up	8.963 up	3.562 up	1.514 up	6.540 up	6.151 up
NM_002119	HLA-DOA	3.760 up	5.256 up	2.868 up	3.208 up	6.398 up	3.314 up
NM_033554	HLA-DPA1	11.620 up	4.734 up	3.604 up	5.794 up	14.819 up	3.568 up
NM_002122	HLA-DQA1	20.428 up	10.021 up	5.971 up	3.830 up	14.569 up	5.331 up
M20432	HLA-DQB1	23.814 up	19.501 up	9.514 up	8.435 up	18.534 up	6.081 up
NM_019111	HLA-DRA	16.845 up	7.615 up	3.976 up	3.996 up	14.951 up	5.634 up
NM_002124	HLA-DRB1	8.130 up	3.643 up	2.971 up	2.505 up	5.828 up	4.927 up
NM_022555	HLA-DRB3	14.253 up	5.685 up	4.322 up	2.457 up	5.019 up	5.540 up
NM_002125	HLA-DRB5	8.918 up	8.252 up	4.010 up	2.490 up	5.231 up	13.475 up
NM_005516	HLA-E	2.178 up	2.171 up	1.570 up	1.503 up	1.773 up	2.096 up
NM_002133	HMOX1	27.889 up	10.360 up	6.430 up	6.973 up	4.500 up	7.769 up
NM_002155	HSPA6	2.471 up	2.366 up	2.060 up	2.032 up	2.872 up	2.401 up
NM_005529	HSPG2	9.471 up	6.120 up	2.855 up	3.066 up	4.239 up	2.593 up
NM_005531	IFI16	5.909 up	6.176 up	2.959 up	2.921 up	3.961 up	3.033 up
NM_005532	IFI27	10.789 up	7.051 up	6.349 up	2.278 up	3.122 up	1.582 up
NM_006332	IFI30	13.324 up	9.268 up	6.038 up	4.260 up	5.240 up	6.828 up
NM_005533	IFI35	9.816 up	5.065 up	4.002 up	3.216 up	3.335 up	2.952 up
NM_006820	IFI44L	5.747 up	9.705 up	4.012 up	3.620 up	6.232 up	2.438 up
NM_003641	IFITM1	5.361 up	2.941 up	2.765 up	4.586 up	4.039 up	3.171 up
NM_006435	IFITM2	3.945 up	2.823 up	3.275 up	2.517 up	2.236 up	2.184 up
NM_021034	IFITM3	3.542 up	2.495 up	3.097 up	2.347 up	2.152 up	1.858 up
U81380	IL13RA1	4.885 up	8.135 up	1.812 up	2.053 up	6.236 up	2.790 up
NM_032732	IL17RC	2.143 up	2.300 up	1.690 up	2.413 up	2.666 up	1.797 up
NM_001562	IL18	10.100 up	7.860 up	2.003 up	2.847 up	10.353 up	3.136 up
NM_001012636	IL32	4.368 up	2.233 up	2.401 up	2.081 up	2.113 up	1.692 up
NM_004031	IRF7	2.464 up	1.514 up	2.195 up	3.062 up	3.103 up	3.004 up
NM_006084	ISGF3G	3.401 up	2.425 up	2.349 up	2.524 up	2.070 up	2.184 up
NM_002205	ITGA5	5.611 up	2.676 up	1.743 up	2.905 up	3.462 up	2.305 up
NM_002209	ITGAL	3.176 up	3.165 up	1.990 up	1.560 up	1.928 up	3.767 up
NM_000211	ITGB2	16.326 up	15.051 up	3.766 up	1.767 up	4.298 up	7.440 up
NM_001005731	ITGB4	2.439 up	2.059 up	2.200 up	2.151 up	2.831 up	1.599 up
NM_002221	ITPKB	3.411 up	2.541 up	2.243 up	2.740 up	3.429 up	1.836 up
BC028068	JAK3	3.910 up	2.835 up	3.226 up	1.663 up	1.638 up	2.480 up
NM_002250	KCNN4	1.855 up	1.634 up	2.063 up	2.445 up	3.345 up	3.254 up
NM_014656	KIAA0040	2.706 up	1.918 up	2.180 up	2.162 up	1.753 up	1.952 up
NM_021708	LAIR1	6.019 up	7.021 up	3.148 up	2.534 up	5.691 up	3.500 up
NM_002298	LCP1	12.005 up	9.116 up	16.615 up	2.376 up	4.485 up	11.208 up
NM_153486	LDHD	1.511 up	3.408 up	2.526 up	1.889 up	2.177 up	1.808 up
NM_009587	LGALS9	4.593 up	5.355 up	2.658 up	1.947 up	3.134 up	4.745 up
NM_139284	LGI4	2.918 up	2.799 up	2.716 up	1.972 up	2.064 up	1.992 up
NM_024318	LILRA6	4.596 up	16.446 up	7.139 up	3.179 up	14.111 up	7.920 up
AF009221	LILRB1	2.478 up	3.306 up	2.037 up	1.618 up	2.956 up	3.658 up
AF283986	LILRB2	3.202 up	3.152 up	1.721 up	1.827 up	2.778 up	2.486 up
NM_006864	LILRB3	2.773 up	4.308 up	3.269 up	2.428 up	7.036 up	5.571 up
NM_004987	LIMS1	4.387 up	3.559 up	2.711 up	2.146 up	2.426 up	1.706 up
BC093812	LIMS3	4.068 up	2.833 up	2.197 up	2.180 up	2.186 up	1.539 up
NM_006150	LMO6	3.955 up	3.515 up	2.479 up	2.095 up	2.018 up	2.063 up
NM_014045	LRP10	3.907 up	2.738 up	2.109 up	2.602 up	3.730 up	2.095 up
NM_002342	LTBR	11.056 up	5.183 up	5.333 up	3.226 up	4.438 up	3.375 up
NM_015364	LY96	2.927 up	1.937 up	2.283 up	2.280 up	5.301 up	2.373 up
BC019278	M6PRBP1	3.047 up	4.804 up	2.753 up	2.077 up	3.686 up	1.843 up
NM_000898	MAOB	11.315 up	5.921 up	6.664 up	1.741 up	1.903 up	2.151 up
NM_005204	MAP3K8	10.473 up	4.587 up	2.664 up	3.781 up	6.381 up	2.008 up
NM_006739	MCM5	2.867 up	2.202 up	2.442 up	1.541 up	2.074 up	2.070 up
NM_006343	MERTK	2.542 up	5.940 up	1.970 up	1.911 up	5.276 up	2.023 up
NM_152637	METTL7B	9.696 up	8.854 up	4.776 up	5.185 up	7.022 up	3.335 up
NM_002405	MFNG	4.443 up	3.764 up	3.202 up	1.566 up	3.448 up	2.951 up
NM_145792	MGST1	2.224 up	2.524 up	2.104 up	3.215 up	3.128 up	2.123 up
NM_152649	MLKL	2.769 up	1.717 up	2.068 up	1.578 up	2.372 up	2.178 up
NM_001531	MR1	4.371 up	3.540 up	2.586 up	2.140 up	4.176 up	2.129 up
NM_031939	MRO	2.145 up	3.441 up	1.759 up	2.699 up	5.263 up	2.195 up
NM_006069	MRVI1	5.097 up	4.228 up	2.703 up	5.330 up	6.970 up	2.945 up
NM_024021	MS4A4A	8.945 up	10.222 up	3.242 up	4.589 up	29.762 up	4.894 up
NM_152852	MS4A6A	6.693 up	5.782 up	4.923 up	4.639 up	14.113 up	5.131 up
NM_021201	MS4A7	6.148 up	8.759 up	2.938 up	2.482 up	10.524 up	2.768 up
NM_002444	MSN	3.218 up	2.580 up	2.230 up	1.989 up	2.621 up	2.155 up
NM_005946	MT1A	4.310 up	7.901 up	3.033 up	3.059 up	3.739 up	2.001 up
BC020757	MT1G	3.439 up	6.849 up	2.652 up	2.796 up	2.175 up	2.463 up
NM_176870	MT1M	4.991 up	13.450 up	3.650 up	4.132 up	3.476 up	1.713 up
NM_005952	MT1X	2.380 up	3.379 up	1.830 up	3.865 up	3.446 up	2.562 up
NM_005953	MT2A	6.899 up	9.897 up	4.971 up	3.374 up	3.986 up	2.276 up
NM_006636	MTHFD2	4.052 up	4.690 up	3.118 up	2.038 up	2.591 up	2.426 up
AY327599	MUC1	12.357 up	3.453 up	1.968 up	4.189 up	4.121 up	2.635 up
NM_005115	MVP	6.016 up	2.325 up	3.121 up	3.186 up	3.570 up	2.462 up
NM_002462	MX1	7.153 up	6.424 up	3.783 up	2.415 up	3.035 up	1.881 up
NM_002463	MX2	8.288 up	10.795 up	4.950 up	3.172 up	5.089 up	2.500 up
NM_000265	NCF1	4.538 up	5.727 up	2.717 up	2.041 up	4.595 up	4.132 up
NM_000631	NCF4	8.462 up	5.178 up	3.145 up	2.932 up	4.299 up	4.616 up
NM_080749	NEURL2	2.546 up	2.047 up	1.546 up	2.944 up	4.548 up	2.424 up
NM_002502	NFKB2	1.984 up	1.925 up	1.658 up	1.687 up	1.610 up	1.882 up
NM_004688	NMI	4.765 up	3.673 up	2.335 up	1.841 up	2.663 up	1.525 up
AK027414	NOD27	8.308 up	5.163 up	3.444 up	3.557 up	4.717 up	3.019 up
NM_000270	NP	3.544 up	4.016 up	5.354 up	1.745 up	1.748 up	2.879 up
BC007659	NQO1	3.624 up	5.436 up	2.897 up	2.455 up	5.211 up	3.763 up
BC101525	NRP2	7.597 up	3.572 up	2.408 up	1.964 up	1.547 up	1.688 up
NM_016816	OAS1	5.682 up	4.851 up	3.198 up	3.438 up	4.401 up	3.986 up
NM_001032731	OAS2	2.548 up	1.843 up	2.048 up	2.631 up	2.973 up	1.914 up
NM_013370	OKL38	2.205 up	2.013 up	1.586 up	2.363 up	2.206 up	2.079 up
BC010943	OSMR	4.455 up	1.598 up	2.285 up	2.396 up	1.814 up	2.567 up
NM_012385	P8	3.961 up	3.451 up	2.924 up	4.442 up	7.612 up	6.664 up
NM_032789	PARP10	3.974 up	3.846 up	2.554 up	1.909 up	1.758 up	1.551 up
NM_017554	PARP14	4.100 up	4.355 up	2.423 up	2.430 up	3.212 up	1.770 up
NM_031458	PARP9	10.166 up	7.076 up	5.551 up	3.720 up	4.149 up	2.564 up
NM_020524	PBXIP1	2.892 up	2.775 up	2.445 up	2.499 up	4.005 up	2.092 up
NM_003687	PDLIM4	3.714 up	2.785 up	2.436 up	2.595 up	1.798 up	2.937 up
NM_000442	PECAM1	4.039 up	4.190 up	2.354 up	1.550 up	3.320 up	2.040 up
NM_016119	PHF11	2.665 up	3.265 up	2.429 up	1.787 up	2.640 up	1.727 up
NM_174933	PHYHD1	4.248 up	2.144 up	2.416 up	2.778 up	3.657 up	1.706 up
NM_002659	PLAUR	5.239 up	4.190 up	6.760 up	1.734 up	2.337 up	1.514 up
BC042674	PLB1	2.220 up	4.040 up	1.789 up	2.400 up	4.235 up	2.385 up
NM_006225	PLCD1	3.380 up	3.937 up	3.141 up	2.505 up	3.189 up	2.382 up
NM_020904	PLEKHA4	8.572 up	3.464 up	2.691 up	6.710 up	3.985 up	3.861 up
NM_025201	PLEKHQ1	2.660 up	2.419 up	2.444 up	2.133 up	2.296 up	1.758 up
NM_021105	PLSCR1	5.340 up	5.065 up	2.307 up	3.512 up	3.919 up	2.379 up
NM_020353	PLSCR4	3.296 up	5.044 up	2.452 up	1.926 up	3.430 up	1.658 up
NM_033247	PML	3.780 up	2.467 up	2.012 up	2.423 up	2.032 up	1.904 up
NM_002727	PRG1	2.629 up	4.182 up	1.733 up	2.222 up	5.624 up	2.356 up
NM_013385	PSCD4	6.197 up	3.162 up	1.858 up	1.600 up	1.746 up	3.407 up
NM_148919	PSMB8	10.119 up	12.479 up	5.269 up	3.576 up	3.725 up	2.902 up
NM_002800	PSMB9	6.228 up	5.701 up	3.311 up	2.987 up	3.292 up	1.890 up
NM_080549	PTPN6	10.713 up	8.062 up	4.333 up	1.724 up	4.254 up	7.875 up
Y00638	PTPRC	7.475 up	8.084 up	3.705 up	1.754 up	4.304 up	3.901 up
NM_002863	PYGL	6.187 up	5.148 up	3.229 up	2.621 up	3.871 up	3.629 up
NM_198930	PYHIN1	5.499 up	4.777 up	3.879 up	1.970 up	2.988 up	2.115 up
NM_017817	RAB20	4.130 up	4.828 up	2.670 up	4.177 up	6.382 up	2.915 up
NM_031934	RAB34	3.031 up	3.395 up	2.464 up	2.765 up	3.280 up	1.805 up
NM_013401	RAB3IL1	6.376 up	4.080 up	3.585 up	1.626 up	1.698 up	2.623 up
NM_002872	RAC2	9.685 up	5.168 up	5.120 up	2.741 up	2.982 up	3.894 up
BC000548	RAMP1	2.464 up	3.318 up	2.537 up	1.850 up	2.386 up	1.725 up
NM_004585	RARRES3	3.043 up	2.711 up	2.009 up	3.874 up	4.567 up	3.228 up
NM_016563	RASL12	4.753 up	4.299 up	3.996 up	2.272 up	2.161 up	1.633 up
BC015558	RENBP	2.773 up	4.958 up	2.848 up	1.668 up	1.898 up	2.327 up
NM_032491	RFX4	4.143 up	3.850 up	2.510 up	3.227 up	3.407 up	1.779 up
NM_002922	RGS1	61.894 up	43.497 up	17.260 up	37.544 up	61.336 up	17.636 up
NM_175744	RHOC	2.562 up	2.324 up	2.098 up	2.086 up	2.052 up	2.132 up
AK026092	RIN3	3.124 up	3.883 up	2.571 up	1.673 up	2.735 up	2.253 up
NM_002934	RNASE2	3.875 up	2.388 up	2.201 up	1.682 up	3.196 up	2.084 up
NM_194431	RNASE4	5.770 up	6.038 up	7.950 up	2.532 up	4.286 up	2.961 up
NM_000327	ROM1	2.537 up	1.950 up	2.238 up	3.438 up	3.105 up	1.979 up
BC075035	RPE65	6.163 up	2.135 up	2.175 up	4.295 up	3.591 up	2.011 up
BC003667	RPS27L	2.095 up	1.771 up	2.294 up	2.067 up	2.428 up	1.750 up
NM_001029871	RSPO4	2.087 up	2.792 up	1.860 up	1.901 up	3.001 up	1.737 up
NM_005620	S100A11	31.717 up	9.756 up	13.910 up	5.711 up	4.172 up	3.845 up
NM_080388	S100A16	2.641 up	1.957 up	1.710 up	2.341 up	2.385 up	1.966 up
NM_002964	S100A8	16.001 up	5.008 up	11.863 up	22.468 up	17.079 up	26.486 up
NM_002965	S100A9	5.069 up	1.914 up	3.773 up	3.130 up	3.322 up	5.012 up
NM_016240	SCARA3	2.510 up	3.182 up	2.491 up	2.033 up	2.110 up	1.652 up
NM_033128	SCIN	9.238 up	3.957 up	3.294 up	3.211 up	4.359 up	10.425 up
NM_021626	SCPEP1	2.643 up	1.645 up	1.838 up	1.694 up	1.978 up	1.670 up
NM_002999	SDC4	14.418 up	12.041 up	15.797 up	5.066 up	5.289 up	1.554 up
NM_000655	SELL	4.023 up	4.422 up	6.471 up	1.812 up	2.744 up	2.814 up
NM_001002235	SERPINA1	6.445 up	7.392 up	5.750 up	3.298 up	6.716 up	5.840 up
NM_001085	SERPINA3	87.691 up	43.260 up	34.160 up	81.309 up	48.433 up	55.960 up
NM_000624	SERPINA5	9.176 up	6.985 up	4.772 up	2.268 up	3.201 up	3.199 up
NM_030666	SERPINB1	5.202 up	2.592 up	2.708 up	3.282 up	4.742 up	2.453 up
NM_000062	SERPING1	8.638 up	3.893 up	3.895 up	2.675 up	2.616 up	1.709 up
NM_001235	SERPINH1	4.398 up	1.951 up	2.710 up	2.220 up	2.137 up	2.486 up
BC022996	SH3BP2	2.347 up	2.334 up	1.767 up	2.072 up	1.687 up	2.379 up
NM_018986	SH3TC1	9.296 up	17.811 up	5.653 up	2.094 up	5.235 up	7.593 up
NM_023068	SIGLEC1	17.549 up	3.941 up	3.914 up	7.328 up	7.856 up	1.657 up
NM_016543	SIGLEC7	2.430 up	2.719 up	1.730 up	2.368 up	3.910 up	1.824 up
NM_014441	SIGLEC9	3.191 up	4.101 up	2.614 up	3.294 up	4.172 up	4.104 up
BC050539	SLC14A1	7.616 up	23.811 up	7.164 up	2.200 up	14.783 up	3.355 up
NM_004207	SLC16A3	19.631 up	17.739 up	15.690 up	3.310 up	4.662 up	3.967 up
NM_003039	SLC2A5	7.258 up	12.591 up	5.751 up	2.785 up	9.047 up	5.811 up
BC110540	SLC4A11	1.952 up	1.869 up	2.393 up	2.479 up	2.061 up	2.506 up
NM_001008539	SLC7A2	12.559 up	3.218 up	1.787 up	4.662 up	6.642 up	2.081 up
NM_016354	SLCO4A1	3.625 up	1.742 up	4.317 up	1.752 up	2.343 up	1.679 up
NM_175841	SMOX	3.449 up	2.564 up	3.738 up	2.717 up	2.777 up	1.986 up
NM_003955	SOCS3	29.554 up	6.597 up	4.964 up	17.429 up	8.616 up	4.946 up
BC056420	SOX9	2.649 up	2.784 up	2.111 up	2.574 up	2.956 up	1.899 up
NM_004510	SP110	4.540 up	3.874 up	4.709 up	2.542 up	3.393 up	2.969 up
BC109290	SPATA13	1.884 up	2.830 up	2.389 up	1.980 up	1.973 up	1.676 up
NM_003120	SPI1	3.818 up	2.754 up	1.898 up	1.664 up	2.475 up	4.008 up
NM_001040060	SPP1	3.509 up	5.136 up	3.805 up	3.081 up	3.317 up	3.120 up
NM_021199	SQRDL	8.126 up	3.821 up	2.995 up	2.256 up	2.797 up	2.236 up
NM_015136	STAB1	16.394 up	7.128 up	7.277 up	2.288 up	2.305 up	2.964 up
NM_001013841	STAP2	3.182 up	2.074 up	2.219 up	1.781 up	1.598 up	2.146 up
NM_003152	STAT5A	3.028 up	6.196 up	3.428 up	1.780 up	2.773 up	2.490 up
NM_004099	STOM	3.614 up	6.826 up	2.792 up	1.628 up	3.057 up	1.884 up
BC000616	SWAP70	2.816 up	3.367 up	3.579 up	1.620 up	2.002 up	1.909 up
NM_003564	TAGLN2	4.941 up	4.950 up	4.357 up	2.291 up	2.105 up	2.340 up
NM_000593	TAP1	4.703 up	3.453 up	3.756 up	2.696 up	2.850 up	1.737 up
NM_006019	TCIRG1	4.931 up	3.274 up	1.820 up	2.387 up	2.869 up	2.882 up
NM_003598	TEAD2	3.740 up	2.024 up	2.320 up	3.552 up	3.277 up	1.988 up
NM_000358	TGFBI	29.887 up	2.257 up	3.637 up	9.191 up	8.990 up	7.600 up
NM_174886	TGIF	6.256 up	7.728 up	5.399 up	2.342 up	4.336 up	2.026 up
NM_004613	TGM2	5.134 up	1.671 up	2.702 up	1.753 up	1.945 up	2.078 up
NM_003254	TIMP1	5.468 up	1.803 up	1.762 up	7.430 up	5.150 up	2.963 up
NM_003264	TLR2	5.427 up	6.546 up	4.045 up	3.430 up	12.036 up	6.593 up
BC026348	TMBIM1	3.456 up	2.579 up	2.635 up	3.550 up	3.760 up	2.540 up
NM_024660	TMEM149	1.600 up	2.037 up	1.775 up	2.049 up	2.535 up	2.912 up
NM_003840	TNFRSF10D	3.537 up	1.567 up	1.978 up	2.493 up	2.820 up	2.607 up
NM_002546	TNFRSF11B	7.290 up	3.239 up	1.965 up	6.503 up	10.212 up	2.867 up
AK124010	TNFRSF14	3.397 up	2.954 up	1.777 up	1.695 up	1.743 up	1.558 up
NM_001065	TNFRSF1A	7.610 up	4.299 up	3.509 up	3.185 up	2.964 up	1.893 up
NM_001066	TNFRSF1B	5.207 up	11.947 up	4.751 up	1.969 up	5.502 up	4.464 up
NM_172089	TNFSF12-TNFSF13	4.909 up	4.823 up	4.505 up	2.774 up	3.824 up	2.024 up
NM_003808	TNFSF13	4.133 up	4.285 up	3.577 up	1.963 up	2.723 up	1.785 up
NM_024309	TNIP2	3.363 up	2.721 up	2.521 up	2.067 up	1.839 up	2.163 up
NM_000546	TP53	3.060 up	3.342 up	2.106 up	2.555 up	1.934 up	1.983 up
NM_001031685	TP53BP2	1.829 up	1.998 up	1.975 up	2.596 up	3.038 up	1.969 up
NM_001003397	TPD52L1	1.989 up	2.485 up	3.135 up	1.817 up	2.820 up	1.942 up
NM_147200	TRAF3IP2	2.993 up	2.376 up	2.038 up	2.475 up	2.772 up	2.241 up
BC100946	TREML1	3.571 up	2.893 up	1.800 up	1.912 up	2.166 up	1.902 up
NM_033219	TRIM14	7.506 up	4.124 up	2.124 up	2.741 up	2.386 up	2.189 up
NM_006074	TRIM22	15.354 up	10.931 up	3.279 up	4.424 up	8.189 up	4.703 up
BC021258	TRIM5	5.920 up	2.777 up	1.719 up	2.532 up	2.985 up	2.183 up
NM_004240	TRIP10	4.018 up	2.608 up	2.528 up	2.979 up	2.927 up	1.591 up
NM_003302	TRIP6	2.594 up	2.038 up	2.293 up	2.018 up	2.465 up	1.888 up
AF411456	TTC23	2.307 up	1.643 up	1.694 up	1.626 up	1.958 up	1.854 up
NM_032525	TUBB6	2.961 up	1.698 up	1.856 up	2.736 up	2.746 up	2.481 up
NM_003332	TYROBP	6.531 up	8.651 up	3.909 up	1.745 up	3.431 up	3.719 up
NM_003335	UBE1L	5.289 up	4.907 up	2.653 up	1.740 up	3.076 up	1.964 up
NM_030930	UNC93B1	2.963 up	4.109 up	1.600 up	2.680 up	4.696 up	2.157 up
NM_178443	URP2	6.267 up	4.808 up	3.042 up	2.072 up	3.416 up	2.703 up
NM_006634	VAMP5	3.296 up	2.082 up	1.744 up	2.090 up	2.535 up	2.540 up
NM_003761	VAMP8	10.552 up	5.103 up	3.487 up	1.945 up	3.370 up	3.493 up
NM_138440	VASN	4.625 up	5.419 up	3.040 up	2.274 up	1.936 up	2.303 up
NM_001008736	VASP	1.786 up	1.730 up	1.679 up	1.552 up	1.533 up	1.972 up
NM_003380	VIM	11.210 up	3.614 up	2.712 up	3.851 up	3.500 up	1.919 up
NM_007268	VSIG4	41.964 up	36.069 up	15.587 up	3.296 up	10.655 up	39.198 up
NM_000377	WAS	5.909 up	11.600 up	4.258 up	2.154 up	6.284 up	6.542 up
BC051831	WEE1	3.927 up	5.446 up	2.448 up	3.039 up	4.915 up	1.798 up
NM_015472	WWTR1	4.142 up	4.641 up	3.186 up	2.492 up	2.784 up	1.898 up
NM_003407	ZFP36	15.162 up	6.132 up	6.377 up	10.725 up	8.717 up	3.755 up
NM_032257	ZMYND12	2.044 up	1.960 up	2.342 up	1.875 up	2.733 up	1.864 up
