# Supplementary material for: Pharmacological Bypass of Cockayne Syndrome B Function in Neuronal Differentiation
Source: Cell Rep. 2016 Mar 10;14(11):2554–61. doi: 10.1016/j.celrep.2016.02.051 (PMC4806223; doi:10.1016/j.celrep.2016.02.051)
Supplement: Table S3. Primers Used for qRT-PCR Validation of Microarray Data, Related to Experimental Procedures [file mmc4.xlsx]

## Sheet: Supplementary Table 3
Table S3, relating to Experimental Procedures.
Primers used for qRT-PCR validation of microarray data
Gene	F/R	Sequence (5' - 3')
BDNF	F	TGCTTGGACCTCGTGCTTTA
BDNF	R	GGGCATAAGTCGGCTTGAGT
TRKB	F	TCCTGTGATTCCCACCATGC
TRKB	R	GGGTTGAGGGGAGACATTGG
NEUROG2	F	GGCAGGTGTAGCCTTTCTGA
NEUROG2	R	GAGCCCGTCTGAATGAAGGA
NEFH	F	GGCACTGAAAAGCACCAAGG
NEFH	R	CTGGTAGGAGGCAATGTCGG
LLRTM1	F	ACCGAACCACATTGAGGGAG
LLRTM1	R	GGGACAATCACACCTCGCAT
NRP2	F	TCCGGAGAGATTGCCATTGA
NRP2	R	TTCTGGGATGTCCACTGCAAA
SYT9	F	CAGTAGCTAGCAGCCCCTTC
SYT9	R	TCCACAATGCTCATGCCACT
MAP2	F	GGGTAGCACAAAGTCCCCAA
MAP2	R	CTGCTGAGGTGGGCTGTATT
GAPDH	F	TCCAAAATCAAGTGGGGCGA
GAPDH	R	AAATGAGCCCCAGCCTTCTC
18S	F	TCCGGAGAGGGAGCCTGAG
18S	R	TTCGTCACTACCTCCCCGGGTC
Primers used for ChIP-qPCR
Gene	F/R	Sequence (5' - 3')
SYT9-pro-prox	F	GAGGGGTGGAGTAGCGAAAG
SYT9-pro-prox	R	GAGACTTGGCTTGGGACCTC
SYT9-TSS	F	GCGGGAGAGAGAGAAAGCC
SYT9-TSS	R	CCGAGCCCCAGACCCA
SYT9-In1-Ex2	F	GGGGAATGACCACACTGACCT
SYT9-In1-Ex2	R	CAAAGAGAGCGAGACCACAGG
SYT9-Ex5-In5	F	CCCTCCCGAGAACATTGACC
SYT9-Ex5-In5	R	AGAGTTCCAGGTATCTCACCG
SYT9-Ex7	F	CCAGCAGCCTTGGGATACTA
SYT9-Ex7	R	GTACTCTTTGCCTGCTTGCC
SYT9-polyA	F	GAGACCTGCCCTTGATGTGT
SYT9-polyA	R	TCCTGGACATCAAAGTGCCT
F - forward primer, R - reverse primer
